# Supplementary material for: Fast Segmentation of Stained Nuclei in Terabyte-Scale, Time Resolved 3D Microscopy Image Stacks
Source: PLoS One. 2014 Feb 27;9(2):e90036. doi: 10.1371/journal.pone.0090036 (PMC3937404; doi:10.1371/journal.pone.0090036)
Supplement: File S1 — Implementation of the TWANG Segmentation Algorithm. C++ source code of the fast segmentation pipeline presented in this paper. The provided archive contains all sources, installation instructions and an example image. (ZIP) [file pone.0090036.s001.zip]

Archive with 178 entries (152 files):
- Software_S1/
- Software_S1/.DS_Store
- __MACOSX/
- __MACOSX/Software_S1/
- __MACOSX/Software_S1/._.DS_Store
- Software_S1/documentation/
- Software_S1/documentation/InstallationInstructions.pdf
- __MACOSX/Software_S1/documentation/
- __MACOSX/Software_S1/documentation/._InstallationInstructions.pdf
- __MACOSX/Software_S1/._documentation
- Software_S1/examples/
- Software_S1/examples/.DS_Store
- __MACOSX/Software_S1/examples/
- __MACOSX/Software_S1/examples/._.DS_Store
- Software_S1/examples/danio_test2.txt
- __MACOSX/Software_S1/examples/._danio_test2.txt
- Software_S1/examples/data/
- Software_S1/examples/data/.DS_Store
- __MACOSX/Software_S1/examples/data/
- __MACOSX/Software_S1/examples/data/._.DS_Store
- Software_S1/examples/data/danio_test2.tif
- __MACOSX/Software_S1/examples/data/._danio_test2.tif
- Software_S1/examples/data/out/
- __MACOSX/Software_S1/examples/data/._out
- Software_S1/examples/data/twangsegmentation.xml
- __MACOSX/Software_S1/examples/data/._twangsegmentation.xml
- __MACOSX/Software_S1/examples/._data
- __MACOSX/Software_S1/._examples
- Software_S1/License.txt
- __MACOSX/Software_S1/._License.txt
- Software_S1/projects/
- Software_S1/projects/.DS_Store
- __MACOSX/Software_S1/projects/
- __MACOSX/Software_S1/projects/._.DS_Store
- Software_S1/projects/RealToxMiner/
- Software_S1/projects/RealToxMiner/.DS_Store
- __MACOSX/Software_S1/projects/RealToxMiner/
- __MACOSX/Software_S1/projects/RealToxMiner/._.DS_Store
- Software_S1/projects/RealToxMiner/projects/
- Software_S1/projects/RealToxMiner/projects/.DS_Store
- __MACOSX/Software_S1/projects/RealToxMiner/projects/
- __MACOSX/Software_S1/projects/RealToxMiner/projects/._.DS_Store
- Software_S1/projects/RealToxMiner/projects/CMake/
- Software_S1/projects/RealToxMiner/projects/CMake/CMakeLists.txt
- __MACOSX/Software_S1/projects/RealToxMiner/projects/CMake/
- __MACOSX/Software_S1/projects/RealToxMiner/projects/CMake/._CMakeLists.txt
- __MACOSX/Software_S1/projects/RealToxMiner/projects/._CMake
- __MACOSX/Software_S1/projects/RealToxMiner/._projects
- Software_S1/projects/RealToxMiner/source/
- Software_S1/projects/RealToxMiner/source/main.cpp
- __MACOSX/Software_S1/projects/RealToxMiner/source/
- __MACOSX/Software_S1/projects/RealToxMiner/source/._main.cpp
- Software_S1/projects/RealToxMiner/source/RealToxMinerPipelineWidget.cpp
- __MACOSX/Software_S1/projects/RealToxMiner/source/._RealToxMinerPipelineWidget.cpp
- Software_S1/projects/RealToxMiner/source/RealToxMinerPipelineWidget.h
- __MACOSX/Software_S1/projects/RealToxMiner/source/._RealToxMinerPipelineWidget.h
- __MACOSX/Software_S1/projects/RealToxMiner/._source
- __MACOSX/Software_S1/projects/._RealToxMiner
- __MACOSX/Software_S1/._projects
- Software_S1/source/
- Software_S1/source/ExtractInfoFilterWidget.cpp
- __MACOSX/Software_S1/source/
- __MACOSX/Software_S1/source/._ExtractInfoFilterWidget.cpp
- Software_S1/source/ExtractInfoFilterWidget.h
- __MACOSX/Software_S1/source/._ExtractInfoFilterWidget.h
- Software_S1/source/ExtractLocalExtremaFilterWidget.cpp
- __MACOSX/Software_S1/source/._ExtractLocalExtremaFilterWidget.cpp
- Software_S1/source/ExtractLocalExtremaFilterWidget.h
- __MACOSX/Software_S1/source/._ExtractLocalExtremaFilterWidget.h
- Software_S1/source/ExtractRegionPropsFilterWidget.cpp
- __MACOSX/Software_S1/source/._ExtractRegionPropsFilterWidget.cpp
- Software_S1/source/ExtractRegionPropsFilterWidget.h
- __MACOSX/Software_S1/source/._ExtractRegionPropsFilterWidget.h
- Software_S1/source/GetOriginalImageFilterWidget.cpp
- __MACOSX/Software_S1/source/._GetOriginalImageFilterWidget.cpp
- Software_S1/source/GetOriginalImageFilterWidget.h
- __MACOSX/Software_S1/source/._GetOriginalImageFilterWidget.h
- Software_S1/source/ImageReaderWidget.cpp
- __MACOSX/Software_S1/source/._ImageReaderWidget.cpp
- Software_S1/source/ImageReaderWidget.h
- __MACOSX/Software_S1/source/._ImageReaderWidget.h
- Software_S1/source/ImageWriterWidget.cpp
- __MACOSX/Software_S1/source/._ImageWriterWidget.cpp
- Software_S1/source/ImageWriterWidget.h
- __MACOSX/Software_S1/source/._ImageWriterWidget.h
- Software_S1/source/IntensityWindowingImageFilterWidget.cpp
- __MACOSX/Software_S1/source/._IntensityWindowingImageFilterWidget.cpp
- Software_S1/source/IntensityWindowingImageFilterWidget.h
- __MACOSX/Software_S1/source/._IntensityWindowingImageFilterWidget.h
- Software_S1/source/ITKDefinitions.h
- __MACOSX/Software_S1/source/._ITKDefinitions.h
- Software_S1/source/itkExtractKeyPointsImageFilter.cpp
- __MACOSX/Software_S1/source/._itkExtractKeyPointsImageFilter.cpp
- Software_S1/source/itkExtractKeyPointsImageFilter.h
- __MACOSX/Software_S1/source/._itkExtractKeyPointsImageFilter.h
- Software_S1/source/itkExtractRegionPropsImageFilter.h
- __MACOSX/Software_S1/source/._itkExtractRegionPropsImageFilter.h
- Software_S1/source/itkExtractRegionPropsImageFilter.hxx
- __MACOSX/Software_S1/source/._itkExtractRegionPropsImageFilter.hxx
- Software_S1/source/itkSeedBasedTwangSegmentationFilter.cpp
- __MACOSX/Software_S1/source/._itkSeedBasedTwangSegmentationFilter.cpp
- Software_S1/source/itkSeedBasedTwangSegmentationFilter.h
- __MACOSX/Software_S1/source/._itkSeedBasedTwangSegmentationFilter.h
- Software_S1/source/LoGScaleSpaceMaximumProjectionFilterWidget.cpp
- __MACOSX/Software_S1/source/._LoGScaleSpaceMaximumProjectionFilterWidget.cpp
- Software_S1/source/LoGScaleSpaceMaximumProjectionFilterWidget.h
- __MACOSX/Software_S1/source/._LoGScaleSpaceMaximumProjectionFilterWidget.h
- Software_S1/source/MaximumProjectionFilterWidget.cpp
- __MACOSX/Software_S1/source/._MaximumProjectionFilterWidget.cpp
- Software_S1/source/MaximumProjectionFilterWidget.h
- __MACOSX/Software_S1/source/._MaximumProjectionFilterWidget.h
- Software_S1/source/PipelineFactory.cpp
- __MACOSX/Software_S1/source/._PipelineFactory.cpp
- Software_S1/source/PipelineFactory.h
- __MACOSX/Software_S1/source/._PipelineFactory.h
- Software_S1/source/ProcessObjectSettings.cpp
- __MACOSX/Software_S1/source/._ProcessObjectSettings.cpp
- Software_S1/source/ProcessObjectSettings.h
- __MACOSX/Software_S1/source/._ProcessObjectSettings.h
- Software_S1/source/ProcessObjectWidget.cpp
- __MACOSX/Software_S1/source/._ProcessObjectWidget.cpp
- Software_S1/source/ProcessObjectWidget.h
- __MACOSX/Software_S1/source/._ProcessObjectWidget.h
- Software_S1/source/ResizeFilterWidget.cpp
- __MACOSX/Software_S1/source/._ResizeFilterWidget.cpp
- Software_S1/source/ResizeFilterWidget.h
- __MACOSX/Software_S1/source/._ResizeFilterWidget.h
- Software_S1/source/SimplifiedFilter.h
- __MACOSX/Software_S1/source/._SimplifiedFilter.h
- Software_S1/source/SimplifiedParameter.h
- __MACOSX/Software_S1/source/._SimplifiedParameter.h
- Software_S1/source/SimplifiedPipeline.cpp
- __MACOSX/Software_S1/source/._SimplifiedPipeline.cpp
- Software_S1/source/SimplifiedPipeline.h
- __MACOSX/Software_S1/source/._SimplifiedPipeline.h
- Software_S1/source/TwangSegmentationWidget.cpp
- __MACOSX/Software_S1/source/._TwangSegmentationWidget.cpp
- Software_S1/source/TwangSegmentationWidget.h
- __MACOSX/Software_S1/source/._TwangSegmentationWidget.h
- Software_S1/source/XMLReader.cpp
- __MACOSX/Software_S1/source/._XMLReader.cpp
- Software_S1/source/XMLReader.h
- __MACOSX/Software_S1/source/._XMLReader.h
- Software_S1/source/XSDCreator.cpp
- __MACOSX/Software_S1/source/._XSDCreator.cpp
- Software_S1/source/XSDCreator.h
- __MACOSX/Software_S1/source/._XSDCreator.h
- __MACOSX/Software_S1/._source
- Software_S1/third_party/
- Software_S1/third_party/.DS_Store
- __MACOSX/Software_S1/third_party/
- __MACOSX/Software_S1/third_party/._.DS_Store
- Software_S1/third_party/itk_custom_filters/
- Software_S1/third_party/itk_custom_filters/itkLocalMaximaImageFilterTest.cxx
- __MACOSX/Software_S1/third_party/itk_custom_filters/
- __MACOSX/Software_S1/third_party/itk_custom_filters/._itkLocalMaximaImageFilterTest.cxx
- Software_S1/third_party/itk_custom_filters/itkLocalMaximumImageFilter.h
- __MACOSX/Software_S1/third_party/itk_custom_filters/._itkLocalMaximumImageFilter.h
- Software_S1/third_party/itk_custom_filters/itkLocalMaximumImageFilter.txx
- __MACOSX/Software_S1/third_party/itk_custom_filters/._itkLocalMaximumImageFilter.txx
- Software_S1/third_party/itk_custom_filters/itkMaximumProjectionImageFilter.h
- __MACOSX/Software_S1/third_party/itk_custom_filters/._itkMaximumProjectionImageFilter.h
- Software_S1/third_party/itk_custom_filters/itkMaximumWithInfoImageFilter.h
- __MACOSX/Software_S1/third_party/itk_custom_filters/._itkMaximumWithInfoImageFilter.h
- Software_S1/third_party/itk_custom_filters/itkMaximumWithInfoImageFilter.hxx
- __MACOSX/Software_S1/third_party/itk_custom_filters/._itkMaximumWithInfoImageFilter.hxx
- Software_S1/third_party/itk_custom_filters/itkMeanProjectionImageFilter.h
- __MACOSX/Software_S1/third_party/itk_custom_filters/._itkMeanProjectionImageFilter.h
- Software_S1/third_party/itk_custom_filters/itkMedianProjectionImageFilter.h
- __MACOSX/Software_S1/third_party/itk_custom_filters/._itkMedianProjectionImageFilter.h
- Software_S1/third_party/itk_custom_filters/itkMinimumProjectionImageFilter.h
- __MACOSX/Software_S1/third_party/itk_custom_filters/._itkMinimumProjectionImageFilter.h
- Software_S1/third_party/itk_custom_filters/itkMinimumWithInfoImageFilter.h
- __MACOSX/Software_S1/third_party/itk_custom_filters/._itkMinimumWithInfoImageFilter.h
- Software_S1/third_party/itk_custom_filters/itkMinimumWithInfoImageFilter.hxx
- __MACOSX/Software_S1/third_party/itk_custom_filters/._itkMinimumWithInfoImageFilter.hxx
- __MACOSX/Software_S1/third_party/._itk_custom_filters
- __MACOSX/Software_S1/._third_party
