# Supplementary material for: Fast Segmentation of Stained Nuclei in Terabyte-Scale, Time Resolved 3D Microscopy Image Stacks
Source: PLoS One. 2014 Feb 27;9(2):e90036. doi: 10.1371/journal.pone.0090036 (PMC3937404; doi:10.1371/journal.pone.0090036)
Supplement: File S1 — Implementation of the TWANG Segmentation Algorithm. C++ source code of the fast segmentation pipeline presented in this paper. The provided archive contains all sources, installation instructions and an example image. (ZIP) [file pone.0090036.s001.zip › Software_S1/examples/data/twangsegmentation.xml]

<?xml version="1.0"?>
<itkscreen>
	<pipeline OutPath="">
		<item>
			<ImageReader filterId="1">
				<SpacingX>1.0</SpacingX> <!-- the physical spacing of the pixels -->
				<SpacingY>1.0</SpacingY> <!-- the physical spacing of the pixels -->
				<SpacingZ>4.9</SpacingZ> <!-- the physical spacing of the pixels -->
			</ImageReader>
		</item>
		<item>
			<IntensityWindowingImageFilter filterId="2">
				<WindowMinimum>0.0</WindowMinimum> <!-- Window minimum, see itkIntensityWindowingImageFilter documentation -->
				<WindowMaximum>1.0</WindowMaximum> <!-- Window maximum, see itkIntensityWindowingImageFilter documentation -->
				<OutputMinimum>0.0</OutputMinimum> <!-- Output minimum, see itkIntensityWindowingImageFilter documentation -->
				<OutputMaximum>1.0</OutputMaximum> <!-- Output maximum, see itkIntensityWindowingImageFilter documentation -->
				<MultiplyByConstant>1.0</MultiplyByConstant> <!-- Multiplies each pixel value with the given constant -->
				<MaxThreads>14</MaxThreads> <!-- Maximum number of threads -->
				<WriteResult>0</WriteResult> <!-- Write the output image or not -->
				<ReleaseDataFlag>1</ReleaseDataFlag> <!-- Remove from memory if it has been processed by a subsequent operator -->
			</IntensityWindowingImageFilter>
		</item>
		<item>
			<ExtractInfo filterId="2">
				<WriteHeader>1</WriteHeader>  <!-- writes legend into the csv file -->
			</ExtractInfo>
		</item>
		<item>
			<MaximumProjectionFilter filterId="3">
				<WriteResult>1</WriteResult> <!-- Write the output image or not -->
			</MaximumProjectionFilter>
		</item>
		<item>
			<GetOriginalImageFilter filterId="7">
				<ReleaseDataFlag>1</ReleaseDataFlag> <!-- Remove from memory if it has been processed by a subsequent operator -->
				<WriteResult>0</WriteResult> <!-- Write the output image or not -->
			</GetOriginalImageFilter>
		</item>
		<item>
			<ResizeFilter filterId="3">
				<ScaleX>0.5</ScaleX> <!-- Scale factor applied to the x dimension -->
				<ScaleY>0.5</ScaleY> <!-- Scale factor applied to the y dimension -->
				<ReleaseDataFlag>1</ReleaseDataFlag> <!-- Remove from memory if it has been processed by a subsequent operator -->
			</ResizeFilter>
		</item>
		<item>
			<LoGScaleSpaceMaximumProjectionFilter filterId="4">
				<ReleaseDataFlag>1</ReleaseDataFlag> <!-- Remove from memory if it has been processed by a subsequent operator -->
				<WriteResult>0</WriteResult> <!-- Write the output image or not -->
				<MaxThreads>14</MaxThreads> <!-- Maximum number of threads -->
				<MinSigma>5</MinSigma> <!-- Minimal standard deviation that should be used. Radius of detected objects corresponds to r = sqrt(2)*sigma -->
				<MaxSigma>8</MaxSigma> <!-- Maximal standard deviation that should be used. Radius of detected objects corresponds to r = sqrt(2)*sigma -->
				<Step>1</Step> <!-- Standard deviation step that should be used. Radius of detected objects corresponds to r = sqrt(2)*sigma -->
			</LoGScaleSpaceMaximumProjectionFilter>
		</item>
		<item>
			<ExtractLocalExtremaFilter filterId="6">
				<ReleaseDataFlag>1</ReleaseDataFlag> <!-- Remove from memory if it has been processed by a subsequent operator -->
				<WriteResult>0</WriteResult> <!-- Write the output image or not -->
				<KeyPointThreshold>-1</KeyPointThreshold> <!-- -1 for mean based threshold, positive values for intensity based threshold -->
				<Neighborhood3D>2</Neighborhood3D> <!-- 0: Search only 2D maxima, 1: Search only 3D maxima, 2: Search both and fuse afterwards (temporary) -->
				<NeighborhoodRadius>1</NeighborhoodRadius> <!-- Neighborhood radius in pixel -->
				<FuseSeedPoints>1</FuseSeedPoints> <!-- Flag if seed points should be fused if close -->
				<MinimumSeedCombinations>2</MinimumSeedCombinations> <!-- Number of combinations of seed points -->
				<Remove2DSeedsTouching3DSeeds>0</Remove2DSeedsTouching3DSeeds> <!-- Remove seed points if they are touching a 3D seed point, as a 3D seed point should be more trustworthy -->
			</ExtractLocalExtremaFilter>
		</item>
		<item>
			<GetOriginalImageFilter filterId="7">
				<ReleaseDataFlag>1</ReleaseDataFlag>
				<WriteResult>0</WriteResult> <!-- Write the output image or not -->
			</GetOriginalImageFilter>
		</item>
		<item>
			<TwangSegmentationFilter filterId="8">
				<Segment3D>1</Segment3D>
				<MinimumRegionSigma>0.0</MinimumRegionSigma>
				<ReleaseDataFlag>1</ReleaseDataFlag>
				<MaxThreads>14</MaxThreads>
				<WriteResult>1</WriteResult> <!-- Write the output image or not -->
			</TwangSegmentationFilter>
		</item>
	</pipeline>
</itkscreen>
