# Supplementary material for: Fast Segmentation of Stained Nuclei in Terabyte-Scale, Time Resolved 3D Microscopy Image Stacks
Source: PLoS One. 2014 Feb 27;9(2):e90036. doi: 10.1371/journal.pone.0090036 (PMC3937404; doi:10.1371/journal.pone.0090036)
Supplement: File S1 — Implementation of the TWANG Segmentation Algorithm. C++ source code of the fast segmentation pipeline presented in this paper. The provided archive contains all sources, installation instructions and an example image. (ZIP) [file pone.0090036.s001.zip › Software_S1/projects/RealToxMiner/projects/CMake/CMakeLists.txt]

## the project name
PROJECT(RealToxMiner)

## specify minimum version
CMAKE_MINIMUM_REQUIRED(VERSION 2.8)

## find itk
FIND_PACKAGE(ITK REQUIRED)
INCLUDE( ${USE_ITK_FILE} )

## find vtk
##FIND_PACKAGE(VTK REQUIRED)
##INCLUDE( ${USE_VTK_FILE} )

## find qt
FIND_PACKAGE(Qt4 REQUIRED QtCore QtGui QtXml QtXmlPatterns) 
INCLUDE(${QT_USE_FILE})

## find tiff
## FIND_PACKAGE(TIFF REQUIRED tiff)

## find opengl
##FIND_PACKAGE(OpenGL REQUIRED)
##INCLUDE(${GL_USE_FILE})

## specify additional include directories
## ${TIFF_INCLUDE_DIR}
INCLUDE_DIRECTORIES(
		${QT_INCLUDE_DIR}
		../../source/
		../../../../source/
		../../../../third_party/itk_custom_filters
		)
##		../../../../third_party/qt/x64_Linux/qt-everywhere-opensource-src-4.8.2/include/QtXml
##		../../../../third_party/qt/x64_Linux/qt-everywhere-opensource-src-4.8.2/include/QtXmlPatterns
##		)

## ../../../../third_party/vtk/GUISupport/Qt

## specify the sources for the realtox miner
SET(RealToxMiner_SOURCES
		../../../../source/ImageReaderWidget.cpp
		../../../../source/ImageWriterWidget.cpp
		../../../../source/itkExtractKeyPointsImageFilter.cpp
		../../../../source/itkSeedBasedTwangSegmentationFilter.cpp
		../../../../third_party/itk_custom_filters/itkMaximumWithInfoImageFilter.hxx
		../../../../third_party/itk_custom_filters/itkMinimumWithInfoImageFilter.hxx
		../../../../source/TwangSegmentationWidget.cpp
		../../../../source/LoGScaleSpaceMaximumProjectionFilterWidget.cpp
		../../../../source/ProcessObjectSettings.cpp
		../../../../source/ProcessObjectWidget.cpp
		../../source/main.cpp
		../../source/RealToxMinerPipelineWidget.cpp
		../../../../source/XMLReader.cpp
		../../../../source/XSDCreator.cpp
		../../../../source/PipelineFactory.cpp
		../../../../source/SimplifiedPipeline.cpp

		../../../../source/GetOriginalImageFilterWidget.cpp
		
		../../../../source/ResizeFilterWidget.cpp
		../../../../source/ExtractInfoFilterWidget.cpp
		../../../../source/ExtractLocalExtremaFilterWidget.cpp
		../../../../source/ExtractRegionPropsFilterWidget.cpp		
		../../../../source/IntensityWindowingImageFilterWidget.cpp
		
		../../../../source/MaximumProjectionFilterWidget.cpp)

## specify the headers for the realtox miner
SET(RealToxMiner_HEADERS
		../../source/RealToxMinerPipelineWidget.h
		../../../../source/LoGScaleSpaceMaximumProjectionFilterWidget.h
		../../../../source/ImageReaderWidget.h
		../../../../source/ImageWriterWidget.h
		../../../../source/ProcessObjectSettings.h
		../../../../source/ProcessObjectWidget.h
		../../../../source/ITKDefinitions.h
		../../../../source/TwangSegmentationWidget.h
		../../../../source/itkExtractKeyPointsImageFilter.h
		../../../../source/itkSeedBasedTwangSegmentationFilter.h
		../../../../third_party/itk_custom_filters/itkImageIOFactoryRegisterManager.h
		../../../../third_party/itk_custom_filters/itkLocalMaximumImageFilter.h
		../../../../third_party/itk_custom_filters/itkMaximumWithInfoImageFilter.h
		../../../../third_party/itk_custom_filters/itkMinimumWithInfoImageFilter.h
		../../../../third_party/itk_custom_filters/itkTransformIOFactoryRegisterManager.h
		../../../../source/SimplifiedFilter.h
		../../../../source/SimplifiedParameter.h
		../../../../source/PipelineFactory.h
		../../../../source/XMLReader.h
		../../../../source/XSDCreator.h

		../../../../source/GetOriginalImageFilterWidget.h
		
		../../../../source/ResizeFilterWidget.h
		../../../../source/ExtractInfoFilterWidget.h
		../../../../source/ExtractLocalExtremaFilterWidget.h
		../../../../source/ExtractRegionPropsFilterWidget.h
		../../../../source/IntensityWindowingImageFilterWidget.h

		../../../../source/MaximumProjectionFilterWidget.h)
		
## generate the moc files for Q_OBJECT containing headers
QT4_WRAP_CPP( RealToxMiner_MOCS
		../../source/RealToxMinerPipelineWidget.h
		../../../../source/LoGScaleSpaceMaximumProjectionFilterWidget.h
		../../../../source/ImageReaderWidget.h
		../../../../source/ImageWriterWidget.h
		../../../../source/ProcessObjectSettings.h
		../../../../source/ProcessObjectWidget.h
		../../../../source/TwangSegmentationWidget.h
		../../../../source/GetOriginalImageFilterWidget.h

		../../../../source/ResizeFilterWidget.h
		../../../../source/ExtractInfoFilterWidget.h
		../../../../source/ExtractLocalExtremaFilterWidget.h
		../../../../source/ExtractRegionPropsFilterWidget.h	
		
		../../../../source/IntensityWindowingImageFilterWidget.h

		../../../../source/MaximumProjectionFilterWidget.h)

## Compiler flags
if(CMAKE_COMPILER_IS_GNUCXX)
	add_definitions(-DNDEBUG -DITKKIT_CLUSTERVERSION -DITK_IO_FACTORY_REGISTER_MANAGER -DQT_NO_STYLE_GTK)
	SET(CMAKE_CXX_FLAGS "-O2")
	##SET(CMAKE_CXX_FLAGS_RELWITHDEBINFO "-O2 -g")
	##SET(CMAKE_CXX_FLAGS_RELEASE "-O2")
	##SET(CMAKE_CXX_FLAGS_DEBUG  "-O0 -g")
endif()

## generate executable using the specified sources and headers		
ADD_EXECUTABLE(RealToxMiner ${RealToxMiner_SOURCES} ${RealToxMiner_HEADERS} ${RealToxMiner_MOCS})

## link libraries to the target
## add_library(libtiff STATIC IMPORTED)
## set_property(TARGET libtiff PROPERTY IMPORTED_LOCATION /media/sf_D_DRIVE/Programming/ITKScreening/third_party/tiff-4.0.2/libtiff/.libs/libtiff.a)

TARGET_LINK_LIBRARIES(RealToxMiner ${ITK_LIBRARIES} ${QT_LIBRARIES})

## ${OPENGL_LIBRARIES}  ${VTK_LIBRARIES} ${TIFF_LIBRARIES}
