# Supplementary material for: Fast Segmentation of Stained Nuclei in Terabyte-Scale, Time Resolved 3D Microscopy Image Stacks
Source: PLoS One. 2014 Feb 27;9(2):e90036. doi: 10.1371/journal.pone.0090036 (PMC3937404; doi:10.1371/journal.pone.0090036)
Supplement: File S1 — Implementation of the TWANG Segmentation Algorithm. C++ source code of the fast segmentation pipeline presented in this paper. The provided archive contains all sources, installation instructions and an example image. (ZIP) [file pone.0090036.s001.zip › Software_S1/projects/RealToxMiner/source/main.cpp]

/**
 * Fast Segmentation of Stained Nuclei in Terabyte-Scale 3D+T Microscopy Images.
 * Copyright (C) 2013 J. Stegmaier, J. C. Otte, A. Kobitski, A. Bartschat, A. Garcia, G. U. Nienhaus, U. Str�hle and R. Mikut
 *
 * This program is free software: you can redistribute it and/or modify
 * it under the terms of the GNU General Public License as published by
 * the Free Software Foundation, either version 3 of the License, or
 * (at your option) any later version.
 *
 * This program is distributed in the hope that it will be useful,
 * but WITHOUT ANY WARRANTY; without even the implied warranty of
 * MERCHANTABILITY or FITNESS FOR A PARTICULAR PURPOSE. See the
 * GNU General Public License for more details.
 *
 * You should have received a copy of the GNU General Public License
 * along with this program. If not, see <http://www.gnu.org/licenses/>.
 *
 * Please refer to the documentation for more information about the software
 * as well as for installation instructions.
 *
 * If you use this application for your scientific work, please cite the corresponding publication
 *
 * J. Stegmaier, J. C. Otte, A. Kobitski, A. Bartschat, A. Garcia, G. U. Nienhaus, U. Str�hle, R. Mikut,
 * Fast Segmentation of Stained Nuclei in Terabyte-Scale 3D+T Microscopy Images. 2013.
 *
 */

// include required headers
#include "RealToxMinerPipelineWidget.h"
#include <QtCore/QCoreApplication>
#include <QtCore/QString>
#include <QtCore/QTextStream>
#include <QtCore/QTimer>
#include <QtCore/QFileInfo>
#include <QtCore/QObject>
#include <QtCore/QProcess>
#include <QtCore/QThread>
#include <iostream>
#include <string>

// the namespaces used
using namespace ITKKIT;
using namespace std;

// the main function
int main(int argc, char *argv[])
{
	// create the application
	QCoreApplication a(argc, argv);
			
	// get stdin for direct processing
	string outPath = "";
	string inFileName = "";
	string xmlPipeline = "";
	string outFileName = "";
	int randomSeed = 0;
	
	cin >> outPath;
	cin >> inFileName;
	cin >> outFileName;
	cin >> xmlPipeline;
	cin >> randomSeed;

	QString filePrefix = outFileName.c_str();
	if (filePrefix.isNull() == false)
	{
		QFileInfo pathInfo( filePrefix );
		QFileInfo xmlFileInfo( xmlPipeline.c_str() );
		QString fileName( pathInfo.fileName() );
		QString xmlName( xmlFileInfo.fileName() );
		xmlName.remove( ".xml" );

		fileName.remove( ".btf" );
		fileName.remove( ".tif" );
		fileName.remove( "Processed" );
		filePrefix = fileName + xmlName;
	}

	// redirect cout to log file
	string logFile = outPath + string(filePrefix.toAscii().data()) + string("_LogFile_") + string(QDateTime::currentDateTime().toString( "dd_MM_yy_hh_mm" ).toAscii().data()) + string(".txt");

	// redirect stdout to the logfile
	std::ofstream* coutStream = new std::ofstream( logFile.c_str(), std::ios_base::app);
	std::cout.rdbuf( coutStream->rdbuf() );

	freopen( logFile.c_str(), "a", stdout );
	freopen( logFile.c_str(), "a", stderr );

	// start the pipeline widget
	RealToxMinerPipelineWidget* processObjectPipelineWidget = new RealToxMinerPipelineWidget(outPath.c_str(), inFileName.c_str(), outFileName.c_str(), xmlPipeline.c_str());

	// connect finished slot
	a.connect(processObjectPipelineWidget, SIGNAL(ProcessingFinished()), &a, SLOT(quit()));
	
	// perform realtox segmentation
	QFileInfo file( inFileName.c_str() );
	if (file.exists() == true)
	{
		QTimer::singleShot(0, processObjectPipelineWidget, SLOT(StartProcessing()));
	}
	else
	{
		cout << "The file: " << inFileName << " does not exist!" << endl;
		return 0;
	}

	// run the main application loop
	return a.exec();
}
