# Supplementary material for: Fast Segmentation of Stained Nuclei in Terabyte-Scale, Time Resolved 3D Microscopy Image Stacks
Source: PLoS One. 2014 Feb 27;9(2):e90036. doi: 10.1371/journal.pone.0090036 (PMC3937404; doi:10.1371/journal.pone.0090036)
Supplement: File S1 — Implementation of the TWANG Segmentation Algorithm. C++ source code of the fast segmentation pipeline presented in this paper. The provided archive contains all sources, installation instructions and an example image. (ZIP) [file pone.0090036.s001.zip › Software_S1/projects/RealToxMiner/source/RealToxMinerPipelineWidget.cpp]

/**
 * Fast Segmentation of Stained Nuclei in Terabyte-Scale 3D+T Microscopy Images.
 * Copyright (C) 2013 J. Stegmaier, J. C. Otte, A. Kobitski, A. Bartschat, A. Garcia, G. U. Nienhaus, U. Str�hle and R. Mikut
 *
 * This program is free software: you can redistribute it and/or modify
 * it under the terms of the GNU General Public License as published by
 * the Free Software Foundation, either version 3 of the License, or
 * (at your option) any later version.
 *
 * This program is distributed in the hope that it will be useful,
 * but WITHOUT ANY WARRANTY; without even the implied warranty of
 * MERCHANTABILITY or FITNESS FOR A PARTICULAR PURPOSE. See the
 * GNU General Public License for more details.
 *
 * You should have received a copy of the GNU General Public License
 * along with this program. If not, see <http://www.gnu.org/licenses/>.
 *
 * Please refer to the documentation for more information about the software
 * as well as for installation instructions.
 *
 * If you use this application for your scientific work, please cite the corresponding publication
 *
 * J. Stegmaier, J. C. Otte, A. Kobitski, A. Bartschat, A. Garcia, G. U. Nienhaus, U. Str�hle, R. Mikut,
 * Fast Segmentation of Stained Nuclei in Terabyte-Scale 3D+T Microscopy Images. 2013.
 *
 */

// include required headers
#include "RealToxMinerPipelineWidget.h"
#include <PipelineFactory.h>
#include <QtCore/QProcess>

// include itk related headers
#include "ITKDefinitions.h"
#include "itkImage.h"
#include "itkImageSeriesReader.h"
#include "itkImageFileWriter.h"
#include "itkNumericSeriesFileNames.h"
#include "itkRecursiveGaussianImageFilter.h"
#include "ImageWriterWidget.h"
#include "ImageReaderWidget.h"
#include "LoGScaleSpaceMaximumProjectionFilterWidget.h"
#include "GetOriginalImageFilterWidget.h"

// ITKKIT namespace
namespace ITKKIT {

// the default constructor
RealToxMinerPipelineWidget::RealToxMinerPipelineWidget(const QString& outPath, const QString& inFileName, const QString& outFileName, const QString& xmlPipeline, QWidget* parent)
#ifdef ITKKIT_GUI
	: QWidget()
#else
	: QObject()
#endif
{
	// set the outpath
	SetOutPath( outPath );
	SetInFileName( inFileName );
	SetOutFileName( outFileName );
	SetXMLPipeline( xmlPipeline );

	// init the widget
	Init();
}


// the destructor	
RealToxMinerPipelineWidget::~RealToxMinerPipelineWidget()
{

}


// function to init the fast sift widget
void RealToxMinerPipelineWidget::Init()
{
    // read the xml pipeline
	PipelineFactory pipelineFactory;
	QString xsdFile = mXMLPipeline;
	std::cout << xsdFile.toAscii().data() << std::endl;
	xsdFile.replace( ".xml", ".xsd" ); 
	pipelineFactory.GetXSD( xsdFile );
	mProcessObjects = pipelineFactory.CreateFromXML( mXMLPipeline );
}


// update the inferface
void RealToxMinerPipelineWidget::UpdateInterface()
{
}


// perform the tiled segmentation
ProcessObjectWidget* RealToxMinerPipelineWidget::ExecutePipeline(ImageType::Pointer input, const QList<ProcessObjectWidget*>& pipeline, ProcessObjectWidget* originalImage, const QString& inFileName)
{
	// holds the region that should result after tiling
	ExternalImageType::Pointer tileInputBuffer;
	ExternalImageType::RegionType regionAfterTiling;
	
	// preserve input if one of the widgets might need it
	bool preserveInput = false;
	const int numOperators = pipeline.size();
	for (int i=0; i<numOperators; ++i)
	{
		if (pipeline[i]->GetType() == ProcessObjectWidget::PROCESSOBJECT_CURRENTTILE)
		{
			bool oldReleaseDataFlag = input->GetReleaseDataFlag();
			input->SetReleaseDataFlag( false );

			// rescale the intensity to 16Bit with minimum of 0 and maximum of 65535 to save memory
			itk::IntensityWindowingImageFilter<ImageType, ExternalImageType>::Pointer rescaleIntensity = itk::IntensityWindowingImageFilter<ImageType, ExternalImageType>::New();
			rescaleIntensity->SetReleaseDataFlag( true );
			rescaleIntensity->SetOutputMinimum( 0 );
			rescaleIntensity->SetOutputMaximum( 65535 );
			rescaleIntensity->SetWindowMinimum( 0 );
			rescaleIntensity->SetWindowMaximum( 1.0 );
			rescaleIntensity->SetInput( input );

			// update the intensity rescaling filter and set the buffer variable
			itkTryCatchWithReturn( rescaleIntensity->Update(), "RealToxMinerPipelineWidget --> Tile buffer image generation." );
			tileInputBuffer = rescaleIntensity->GetOutput();
			input->SetReleaseDataFlag( oldReleaseDataFlag );

			break;
		}
	}

	// connect the process objects
	for (int i=0; i<numOperators; ++i)
	{
		// set the outpath
		pipeline[i]->SetReader( originalImage );
		pipeline[i]->SetOutPath( mOutPath );
		pipeline[i]->SetInFileName( inFileName );

		// for process objects that are no readers or writers simply connect the outputs
		const int type = pipeline[i]->GetType();
		
		if (type == ProcessObjectWidget::PROCESSOBJECT_FILTER ||
			type == ProcessObjectWidget::PROCESSOBJECT_CURRENTTILE ||
			type == ProcessObjectWidget::PROCESSOBJECT_ORIGINALIMAGE)
		{
			// set the input image
			ImageType::Pointer inputImage;
			ExternalImageSmallType::Pointer infoImage;
			if (i == 0)
			{
				inputImage = input;
			}
			else if (type == ProcessObjectWidget::PROCESSOBJECT_CURRENTTILE)
			{
				pipeline[i-1]->GetOutput()->ReleaseData();
				
				// rescale the intensity to 16Bit with minimum of 0 and maximum of 65535 to save memory
				itk::IntensityWindowingImageFilter<ExternalImageType, ImageType>::Pointer rescaleIntensity2 = itk::IntensityWindowingImageFilter<ExternalImageType, ImageType>::New();
				rescaleIntensity2->SetReleaseDataFlag( true );
				rescaleIntensity2->SetInPlace( true );
				rescaleIntensity2->SetOutputMinimum( 0.0 );
				rescaleIntensity2->SetOutputMaximum( 1.0 );
				rescaleIntensity2->SetWindowMinimum( 0 );
				rescaleIntensity2->SetWindowMaximum( 65535 );
				rescaleIntensity2->SetInput( tileInputBuffer );

				itkTryCatchWithReturn( rescaleIntensity2->Update(), "RealToxMinerPipelineWidget --> Get current tile intensity transform." );
				inputImage = rescaleIntensity2->GetOutput();
			}
			else if (type == ProcessObjectWidget::PROCESSOBJECT_ORIGINALIMAGE)
			{
				pipeline[i-1]->GetOutput()->ReleaseData();
			}
			else
			{
				inputImage = pipeline[i-1]->GetOutput();
			}

			pipeline[i]->SetInput( inputImage );

			if (i > 0 && pipeline[i-1]->GetInfoImageFlag() == true)
				pipeline[i]->SetInfoImage( pipeline[i-1]->GetInfoImage() );

			// try updating the filter
			itkTryCatchWithReturn( pipeline[i]->Update(), "RealToxMinerPipelineWidget -> Executing filter" );
		}
	}

	// return the result
	return pipeline[numOperators-1];
}


// create the volumes from the slices
void RealToxMinerPipelineWidget::StartProcessing()
{
	// log start notice and initialize the timer
	std::cout << "- RealToxMinerPipeline started..." << std::endl;
	QDateTime time = QDateTime::currentDateTime();

	try
	{
		// read the image
		ImageReaderWidget* reader = NULL;
		if (mProcessObjects[0]->GetType() == ProcessObjectWidget::PROCESSOBJECT_READER)
		{
			reader = (ImageReaderWidget*)mProcessObjects[0];
			mProcessObjects.pop_front();
		}
		else
		{
			reader = new ImageReaderWidget(mOutPath);
		}

		//QString inFileName = "D:/Data/VisualizationTest/NP_flb100nm_01__c=488_r=000_t=0900.tif";
		reader->SetBufferImage( true );
		reader->SetInFileName( mInFileName );
		reader->SetOutPath( mOutPath );
		ImageType::Pointer inputImage = reader->GetOutput();

		// Execute the pipeline
		ProcessObjectWidget* result = ExecutePipeline( reader->GetOutput(), mProcessObjects, (ProcessObjectWidget*)reader, mOutFileName );
	}
	catch(itk::ExceptionObject & err)
	{
		std::cout << "! ExceptionObject caught in: main realtox pipeline execution." << std::endl;
		std::cout << err << std::endl;
	}

	// print the time delta of the current action
	// msecsTo scheint unter Linux nicht zu funktionieren.
	float timeDelta = time.msecsTo( QDateTime::currentDateTime() ) / 1000.0;
	std::cout << "--> RealToxMinerPipeline" << " finished in " << timeDelta << " seconds." << std::endl;

	// emit finished signal
	emit ProcessingFinished();
}

} // namespace ITKKIT
