# Supplementary material for: Fast Segmentation of Stained Nuclei in Terabyte-Scale, Time Resolved 3D Microscopy Image Stacks
Source: PLoS One. 2014 Feb 27;9(2):e90036. doi: 10.1371/journal.pone.0090036 (PMC3937404; doi:10.1371/journal.pone.0090036)
Supplement: File S1 — Implementation of the TWANG Segmentation Algorithm. C++ source code of the fast segmentation pipeline presented in this paper. The provided archive contains all sources, installation instructions and an example image. (ZIP) [file pone.0090036.s001.zip › Software_S1/projects/RealToxMiner/source/RealToxMinerPipelineWidget.h]

/**
 * Fast Segmentation of Stained Nuclei in Terabyte-Scale 3D+T Microscopy Images.
 * Copyright (C) 2013 J. Stegmaier, J. C. Otte, A. Kobitski, A. Bartschat, A. Garcia, G. U. Nienhaus, U. Str�hle and R. Mikut
 *
 * This program is free software: you can redistribute it and/or modify
 * it under the terms of the GNU General Public License as published by
 * the Free Software Foundation, either version 3 of the License, or
 * (at your option) any later version.
 *
 * This program is distributed in the hope that it will be useful,
 * but WITHOUT ANY WARRANTY; without even the implied warranty of
 * MERCHANTABILITY or FITNESS FOR A PARTICULAR PURPOSE. See the
 * GNU General Public License for more details.
 *
 * You should have received a copy of the GNU General Public License
 * along with this program. If not, see <http://www.gnu.org/licenses/>.
 *
 * Please refer to the documentation for more information about the software
 * as well as for installation instructions.
 *
 * If you use this application for your scientific work, please cite the corresponding publication
 *
 * J. Stegmaier, J. C. Otte, A. Kobitski, A. Bartschat, A. Garcia, G. U. Nienhaus, U. Str�hle, R. Mikut,
 * Fast Segmentation of Stained Nuclei in Terabyte-Scale 3D+T Microscopy Images. 2013.
 *
 */

#ifndef __ITKKIT_REALTOXMINERPIPELINEWIDGET_H
#define __ITKKIT_REALTOXMINERPIPELINEWIDGET_H

// include required headers
#include <iostream>
#include <fstream>

// include ITKKIT related custom widgets
#include "ITKDefinitions.h"
#include "ProcessObjectWidget.h"

#ifdef ITKKIT_GUI
	#include "RecentFiles.h"
#endif

namespace ITKKIT
{
	
/**
 *	@class RealToxMinerPipelineWidget
 *	The widget for preprocessing of the images.
 */
class RealToxMinerPipelineWidget
#ifdef ITKKIT_GUI
	: public QWidget
#else
	: public QObject
#endif
{
	Q_OBJECT
	public:
	
		/**
		 * The constructor.
		 * @param parent The parent of the main window. Usually should be NULL.
		 */
		RealToxMinerPipelineWidget(const QString& outPath, const QString& inFileName, const QString& outFileName, const QString& xmlPipeline, QWidget* parent=0);
		
		
		/**
		 * The destructor.
		 */
		virtual ~RealToxMinerPipelineWidget();
		
		
		/**
		 * Function to init the main window. All widgets, menus etc. are created within this function.
		 */
		void Init();
		
		
		/**
		 * Used to update the interface, takes care of syncronizing the content of all the widgets.
		 */
		void UpdateInterface();

#ifdef ITKKIT_GUI
		/**
		 * Called when a filedrop is initiated on the widget. TODO: Implement correctly for drag&drop of project files.
		 * @param event Pointer to the event that is called upon drop enter.
		 */
		void dragEnterEvent(QDragEnterEvent* event);
		
		/**
		 * Called when a filedrop occurs on the widget. TODO: Implement correctly for drag&drop of project files.
		 * @param event Pointer to the event that is called upon drop.
		 */
		void dropEvent(QDropEvent* event);
#endif

		
		/**
		 * Function to set the output directory.
		 * @param outPath the new path where output is written to.
		 */
		void SetOutPath(const QString& outPath) { mOutPath = outPath; }


		/**
		 * Function to set the input file.
		 * @param inFileName the new path to the input.
		 */
		void SetInFileName(const QString& inFileName) { mInFileName = inFileName; }


		/**
		 * Function to set the out file.
		 * @param outFileName the new name for the output.
		 */
		void SetOutFileName(const QString& outFileName) { mOutFileName = outFileName; }


		/**
		 * Function to set the pipeline xml file.
		 * @param xmlFileName the path where the pipeline is located.
		 */
		void SetXMLPipeline(const QString& xmlPipeline) { mXMLPipeline = xmlPipeline; }
		

		/**
		 * Get result image.
		 */
		const ImageType* GetResultImage();


		/**
		 * Function to execute the xml pipeline specified by the input parameters.
		 */
		ProcessObjectWidget* ExecutePipeline(ImageType::Pointer input, const QList<ProcessObjectWidget*>& pipeline, ProcessObjectWidget* originalImage, const QString& inFileName);
		
	signals:
		void ResultImageChanged(const ImageType*);
		void ResultImageChanged(const QString&);
		void ProcessingFinished();

	public slots:
		/**
		 * Function to perform the pre processing using the specified filters
		 */
		void StartProcessing();

	private:
		QString							mInFileName;
		QString							mOutFileName;
		QString							mXMLPipeline;
		QString							mOutPath;
		QList<ProcessObjectWidget*>		mProcessObjects;
		ExternalImageType::RegionType	mLargestPossibleRegion;
		ImageType::Pointer				mOutput;

#ifdef ITKKIT_GUI
		QLineEdit*		mInputFileName;	
		QLineEdit*		mOutputFileName;
		QPushButton*	mStartButton;
		QVBoxLayout*	mLayout;
#endif
};
	
} // namespace ITKKIT

#endif
