# Supplementary material for: Fast Segmentation of Stained Nuclei in Terabyte-Scale, Time Resolved 3D Microscopy Image Stacks
Source: PLoS One. 2014 Feb 27;9(2):e90036. doi: 10.1371/journal.pone.0090036 (PMC3937404; doi:10.1371/journal.pone.0090036)
Supplement: File S1 — Implementation of the TWANG Segmentation Algorithm. C++ source code of the fast segmentation pipeline presented in this paper. The provided archive contains all sources, installation instructions and an example image. (ZIP) [file pone.0090036.s001.zip › Software_S1/source/ExtractInfoFilterWidget.cpp]

/**
 * Fast Segmentation of Stained Nuclei in Terabyte-Scale 3D+T Microscopy Images.
 * Copyright (C) 2013 J. Stegmaier, J. C. Otte, A. Kobitski, A. Bartschat, A. Garcia, G. U. Nienhaus, U. Str�hle and R. Mikut
 *
 * This program is free software: you can redistribute it and/or modify
 * it under the terms of the GNU General Public License as published by
 * the Free Software Foundation, either version 3 of the License, or
 * (at your option) any later version.
 *
 * This program is distributed in the hope that it will be useful,
 * but WITHOUT ANY WARRANTY; without even the implied warranty of
 * MERCHANTABILITY or FITNESS FOR A PARTICULAR PURPOSE. See the
 * GNU General Public License for more details.
 *
 * You should have received a copy of the GNU General Public License
 * along with this program. If not, see <http://www.gnu.org/licenses/>.
 *
 * Please refer to the documentation for more information about the software
 * as well as for installation instructions.
 *
 * If you use this application for your scientific work, please cite the corresponding publication
 *
 * J. Stegmaier, J. C. Otte, A. Kobitski, A. Bartschat, A. Garcia, G. U. Nienhaus, U. Str�hle, R. Mikut,
 * Fast Segmentation of Stained Nuclei in Terabyte-Scale 3D+T Microscopy Images. 2013.
 *
 */

// include required headers
#include "ExtractInfoFilterWidget.h"
#include "itkImageRegionConstIterator.h"
#include "itkIntensityWindowingImageFilter.h"
#include "ImageReaderWidget.h"
#include "float.h"
#include <iostream>
#include <fstream>
#include <cmath>


using namespace itk;

// ITKIT namespace
namespace ITKKIT
{
// the default constructor
ExtractInfoFilterWidget::ExtractInfoFilterWidget(const QString& outPath) : ProcessObjectWidget(outPath)
{
	// set the widget type
	mType = PROCESSOBJECT_FILTER;
	mName = "ExtractInfo";

	// add settings	
	mProcessObjectSettings->AddSetting( "WriteHeader", "1", ProcessObjectSetting::SETTINGVALUETYPE_BOOLEAN );
	mProcessObjectSettings->AddSetting( "Quantiles", "0.05", ProcessObjectSetting::SETTINGVALUETYPE_DOUBLE );

	// initialize the widget
	Init();
}

// the destructor	
ExtractInfoFilterWidget::~ExtractInfoFilterWidget()
{
}

// the update function
void ExtractInfoFilterWidget::Update()
{
	// start timer
	ProcessObjectWidget::StartTimer();

	// get settings
	bool writeHeader = mProcessObjectSettings->GetSettingValue("WriteHeader").toInt() > 0;
	float quantile = mProcessObjectSettings->GetSettingValue("Quantiles").toFloat();

	// initialize the needed variables
	float min = 1e19;
	float max = 0.0;
	float mean = 0.0;
	float median = -1;
	float stdDev = 0.0;
	float variance = 0.0;
	float sumOfIntensities = 0.0;
	float sumOfSquaredIntensities = 0.0;
	float uquantile = 0.0;
	float lquantile = 0.0;

	// calculate histogram and scale to the selected quantiles
	ImageRegionConstIterator<ImageType> inputIterator( mInput, mInput->GetLargestPossibleRegion() );
	inputIterator.GoToBegin();
	unsigned int overallNumberOfPixels = mInput->GetLargestPossibleRegion().GetSize()[0]*mInput->GetLargestPossibleRegion().GetSize()[1]*mInput->GetLargestPossibleRegion().GetSize()[2];
	unsigned int numPixels = 0;
	unsigned int histogramSize = 65535;
	unsigned int* histogram = new unsigned int[histogramSize];
	for (int i=0; i<histogramSize; ++i)
		histogram[i] = 0;

	// fill the histogram
	while (inputIterator.IsAtEnd() == false)
	{
		//outputIterator.Set( inputIterator.Get() );
		histogram[(int)(0.5+inputIterator.Get() * histogramSize)]++;
		numPixels++;

		if (min > inputIterator.Get())
			min = inputIterator.Get();

		if (max < inputIterator.Get())
			max = inputIterator.Get();

		sumOfIntensities += inputIterator.Get();
		sumOfSquaredIntensities += inputIterator.Get()*inputIterator.Get();

		++inputIterator;
	}

	// divide mean by the number of pixels
	mean = sumOfIntensities / numPixels;
	variance = (1.0/(float)(numPixels-1)) * (sumOfSquaredIntensities - (1.0/(float)numPixels)*(sumOfIntensities*sumOfIntensities));
	stdDev = sqrt( variance );

	// calculate the quantiles
	float numLower = 0.0;
	float numUpper = 0.0;
	float binWidth = 1.0 / (float)histogramSize;
	for (int i=0; i<histogramSize; ++i)
	{
		if (lquantile <= 0.0 && 100.0*(numLower/(float)overallNumberOfPixels) >= quantile)
		{
			lquantile = (float)i / (float)histogramSize;
			break;
		}
			
		numLower += histogram[i];
	}

	for (int i=0; i<histogramSize; ++i)
	{
		if (100.0*(numUpper/(float)overallNumberOfPixels) >= quantile)
		{
			uquantile = (float)(histogramSize-i-1) / (float)histogramSize;
			break;
		}
			
		numUpper += histogram[histogramSize-i-1];
	}

	numLower = 0.0;
	for (int i=0; i<histogramSize; ++i)
	{
		if (median <= 0.0 && 100.0*(numLower/(float)overallNumberOfPixels) >= 0.5)
		{
			median = (float)i / (float)histogramSize;
			break;
		}
			
		numLower += histogram[i];
	}

	// delete the histogram
	delete[] histogram;

	// open file to write values and scheme/order
	std::ofstream outputFile;
	QString tempFileName = mOutPath + mInFileName;
	tempFileName.replace(".tif", "_ImageInfo.csv");
	tempFileName.replace(".btf", "_ImageInfo.csv");
	outputFile.open( tempFileName.toAscii().data() );

	// write the results (header)
	if (writeHeader == true)
		outputFile << "mean,stdDev,variance,min,max,median,lquantile,uquantile" << std::endl;
		
	// write the actual data
	outputFile << mean << "," << stdDev << "," << variance << "," << min << "," << max << "," << median << "," << lquantile << "," << uquantile << std::endl;

	// additionally write the results to the log file
	std::cout << "+ Mean: " << mean << std::endl;
	std::cout << "+ StdDev: " << stdDev << std::endl;
	std::cout << "+ Variance: " << variance << std::endl;
	std::cout << "+ Min: " << min << std::endl;
	std::cout << "+ Max: " << max << std::endl;
	std::cout << "+ Median: " << median << std::endl;
	std::cout << "+ " << quantile << "% Quantile: " << lquantile << std::endl;
	std::cout << "+ " << 1.0-quantile << "% Quantile: " << uquantile << std::endl;
	std::cout << "+ Size: " << mInput->GetLargestPossibleRegion().GetSize() << std::endl;
	std::cout << "+ Spacing: " << mInput->GetSpacing() << std::endl;
	
	// prepare to pass output image
	itk::IntensityWindowingImageFilter<ImageType, ImageType>::Pointer rescaleIntensity = itk::IntensityWindowingImageFilter<ImageType, ImageType>::New();
	rescaleIntensity->SetReleaseDataFlag( mProcessObjectSettings->GetSettingValue( "ReleaseDataFlag" ).toInt() > 0 );
	rescaleIntensity->SetWindowMinimum( 0.0 );
	rescaleIntensity->SetWindowMaximum( 1.0 );
	rescaleIntensity->SetOutputMinimum( 0.0 );
	rescaleIntensity->SetOutputMaximum( 1.0 );
	rescaleIntensity->SetNumberOfThreads( mProcessObjectSettings->GetSettingValue( "MaxThreads" ).toInt() );
	rescaleIntensity->SetInput( mInput );

	itkTryCatch( rescaleIntensity->Update(), "ExtractInfoFilter: rescale intensity." );
	mOutput = rescaleIntensity->GetOutput();

	// update the process object widget
	ProcessObjectWidget::Update();

	// log the performance
	ProcessObjectWidget::LogPerformance();
}

}// ITKKIT namespace
