# Supplementary material for: Fast Segmentation of Stained Nuclei in Terabyte-Scale, Time Resolved 3D Microscopy Image Stacks
Source: PLoS One. 2014 Feb 27;9(2):e90036. doi: 10.1371/journal.pone.0090036 (PMC3937404; doi:10.1371/journal.pone.0090036)
Supplement: File S1 — Implementation of the TWANG Segmentation Algorithm. C++ source code of the fast segmentation pipeline presented in this paper. The provided archive contains all sources, installation instructions and an example image. (ZIP) [file pone.0090036.s001.zip › Software_S1/source/ExtractInfoFilterWidget.h]

/**
 * Fast Segmentation of Stained Nuclei in Terabyte-Scale 3D+T Microscopy Images.
 * Copyright (C) 2013 J. Stegmaier, J. C. Otte, A. Kobitski, A. Bartschat, A. Garcia, G. U. Nienhaus, U. Str�hle and R. Mikut
 *
 * This program is free software: you can redistribute it and/or modify
 * it under the terms of the GNU General Public License as published by
 * the Free Software Foundation, either version 3 of the License, or
 * (at your option) any later version.
 *
 * This program is distributed in the hope that it will be useful,
 * but WITHOUT ANY WARRANTY; without even the implied warranty of
 * MERCHANTABILITY or FITNESS FOR A PARTICULAR PURPOSE. See the
 * GNU General Public License for more details.
 *
 * You should have received a copy of the GNU General Public License
 * along with this program. If not, see <http://www.gnu.org/licenses/>.
 *
 * Please refer to the documentation for more information about the software
 * as well as for installation instructions.
 *
 * If you use this application for your scientific work, please cite the corresponding publication
 *
 * J. Stegmaier, J. C. Otte, A. Kobitski, A. Bartschat, A. Garcia, G. U. Nienhaus, U. Str�hle, R. Mikut,
 * Fast Segmentation of Stained Nuclei in Terabyte-Scale 3D+T Microscopy Images. 2013.
 *
 */

#ifndef __ITKKIT_ExtractInfoFilterWidget_H
#define __ITKKIT_ExtractInfoFilterWidget_H

// include required headers
#include "ProcessObjectWidget.h"
#include <vector>

// the namespaces to use
using namespace itk;

namespace ITKKIT
{

class ExtractInfoFilterWidget : public ProcessObjectWidget
{
Q_OBJECT
public:

	/**
	 * The constructor.
	 * @param parent The parent of the main window. Usually should be NULL.
	 */
	ExtractInfoFilterWidget(const QString& outPath = "");

	/**
     * The destructor.
	 */
	virtual ~ExtractInfoFilterWidget();

	void SetReader(ProcessObjectWidget* reader) { mReader = reader; }
		
	// calc functions
	double CalcVariance( std::vector<double>& pixelValues, double averege);
	double CalcMedian( std::vector<double>& pixelValues);
	
	/**
	 * The update function.
	 */
	void Update();

public slots:


private:
	ProcessObjectWidget* mReader;
};

} // namespace ITKKIT

#endif
