# Supplementary material for: Fast Segmentation of Stained Nuclei in Terabyte-Scale, Time Resolved 3D Microscopy Image Stacks
Source: PLoS One. 2014 Feb 27;9(2):e90036. doi: 10.1371/journal.pone.0090036 (PMC3937404; doi:10.1371/journal.pone.0090036)
Supplement: File S1 — Implementation of the TWANG Segmentation Algorithm. C++ source code of the fast segmentation pipeline presented in this paper. The provided archive contains all sources, installation instructions and an example image. (ZIP) [file pone.0090036.s001.zip › Software_S1/source/ExtractLocalExtremaFilterWidget.cpp]

/**
 * Fast Segmentation of Stained Nuclei in Terabyte-Scale 3D+T Microscopy Images.
 * Copyright (C) 2013 J. Stegmaier, J. C. Otte, A. Kobitski, A. Bartschat, A. Garcia, G. U. Nienhaus, U. Str�hle and R. Mikut
 *
 * This program is free software: you can redistribute it and/or modify
 * it under the terms of the GNU General Public License as published by
 * the Free Software Foundation, either version 3 of the License, or
 * (at your option) any later version.
 *
 * This program is distributed in the hope that it will be useful,
 * but WITHOUT ANY WARRANTY; without even the implied warranty of
 * MERCHANTABILITY or FITNESS FOR A PARTICULAR PURPOSE. See the
 * GNU General Public License for more details.
 *
 * You should have received a copy of the GNU General Public License
 * along with this program. If not, see <http://www.gnu.org/licenses/>.
 *
 * Please refer to the documentation for more information about the software
 * as well as for installation instructions.
 *
 * If you use this application for your scientific work, please cite the corresponding publication
 *
 * J. Stegmaier, J. C. Otte, A. Kobitski, A. Bartschat, A. Garcia, G. U. Nienhaus, U. Str�hle, R. Mikut,
 * Fast Segmentation of Stained Nuclei in Terabyte-Scale 3D+T Microscopy Images. 2013.
 *
 */

// include required headers
#include "ExtractLocalExtremaFilterWidget.h"
#include "itkExtractKeyPointsImageFilter.h"
#include <QFileInfo>

// ITKKIT namespace
namespace ITKKIT {

// the default constructor
ExtractLocalExtremaFilterWidget::ExtractLocalExtremaFilterWidget(const QString& outPath) : ProcessObjectWidget(outPath)
{
	// set the widget type
	mType = PROCESSOBJECT_FILTER;
	mName = "ExtractLocalExtremaFilter";
	
	// add settings
	mProcessObjectSettings->AddSetting( "KeyPointThreshold", "0.01", ProcessObjectSetting::SETTINGVALUETYPE_DOUBLE );
	mProcessObjectSettings->AddSetting( "KeyPointIndexOffset", "0", ProcessObjectSetting::SETTINGVALUETYPE_INT );
	mProcessObjectSettings->AddSetting( "Neighborhood3D", "1", ProcessObjectSetting::SETTINGVALUETYPE_INT );
	mProcessObjectSettings->AddSetting( "NeighborhoodRadius", "1", ProcessObjectSetting::SETTINGVALUETYPE_INT );
	mProcessObjectSettings->AddSetting( "MinimumSeedCombinations", "1", ProcessObjectSetting::SETTINGVALUETYPE_INT );
	mProcessObjectSettings->AddSetting( "FuseSeedPoints", "0", ProcessObjectSetting::SETTINGVALUETYPE_BOOLEAN );
	mProcessObjectSettings->AddSetting( "Remove2DSeedsTouching3DSeeds", "0", ProcessObjectSetting::SETTINGVALUETYPE_BOOLEAN );

	// initialize the widget
	Init();
}


// the destructor	
ExtractLocalExtremaFilterWidget::~ExtractLocalExtremaFilterWidget()
{
}


// the update function
void ExtractLocalExtremaFilterWidget::Update()
{
	// start timer
	ProcessObjectWidget::StartTimer();

	// get filter parameters
	float keyPointThreshold = mProcessObjectSettings->GetSettingValue( "KeyPointThreshold" ).toDouble();
	unsigned int keyPointIndexOffset = mProcessObjectSettings->GetSettingValue( "KeyPointIndexOffset" ).toInt();
	unsigned int maxThreads = mProcessObjectSettings->GetSettingValue( "MaxThreads" ).toInt();
	unsigned int neighborhoodRadius = mProcessObjectSettings->GetSettingValue( "NeighborhoodRadius" ).toInt();
	int neighborhood3D = mProcessObjectSettings->GetSettingValue( "Neighborhood3D" ).toInt();
	int minimumSeedCombinations = mProcessObjectSettings->GetSettingValue( "MinimumSeedCombinations" ).toInt();
	bool fuseSeedPoints = mProcessObjectSettings->GetSettingValue( "FuseSeedPoints" ).toInt() > 0;
	bool remove2DSeedsTouching3DSeeds = mProcessObjectSettings->GetSettingValue( "Remove2DSeedsTouching3DSeeds" ).toInt() > 0;

	// initialize the extraction filter
	itk::ExtractKeyPointsImageFilter<ImageType, ImageType, ImageTypeUChar>::Pointer extractKeyPointsFilter = itk::ExtractKeyPointsImageFilter<ImageType, ImageType, ImageTypeUChar>::New();
	extractKeyPointsFilter->SetInput( mInput );
	extractKeyPointsFilter->SetMaximumScaleImage( mInfoImage );
	extractKeyPointsFilter->SetKeyPointOffset( keyPointIndexOffset );
	extractKeyPointsFilter->SetKeyPointThreshold( keyPointThreshold );
	extractKeyPointsFilter->SetNeighborhood3D( neighborhood3D );
	extractKeyPointsFilter->SetNeighborhoodRadius( neighborhoodRadius );
	extractKeyPointsFilter->SetMinimumSeedCombinations( minimumSeedCombinations );
	extractKeyPointsFilter->SetNumberOfThreads( maxThreads );
	extractKeyPointsFilter->SetFuseSeedPoints( fuseSeedPoints );
	extractKeyPointsFilter->SetRemove2DSeedsTouching3DSeeds( remove2DSeedsTouching3DSeeds );

	// set the out filename
	QString filePrefix = mInFileName;
	if (filePrefix.isNull() == false)
	{
		QFileInfo pathInfo( filePrefix );
		QString fileName( pathInfo.fileName() );
		fileName.remove( ".btf" );
		fileName.remove( ".tif" );
		filePrefix = fileName;
	}

	// extract seed points
	extractKeyPointsFilter->SetFileName( QString(mOutPath + filePrefix + "_KeyPoints.csv") );
	extractKeyPointsFilter->SetReleaseDataFlag( true );
	itkTryCatch( extractKeyPointsFilter->Update(), "ExtractLocalExtremaFilterWidget --> Update extraction filter!");

	// release memory	
	mHasInfoImage = false;
	mInfoImage->ReleaseData();
	
	// return the extracted keypoints
	mOutput = extractKeyPointsFilter->GetOutput();
	mOutput->SetReleaseDataFlag( true );

	// update the process object widget
	ProcessObjectWidget::Update();

	// log the performance
	ProcessObjectWidget::LogPerformance();
}

} // namespace ITKKIT
