# Supplementary material for: Fast Segmentation of Stained Nuclei in Terabyte-Scale, Time Resolved 3D Microscopy Image Stacks
Source: PLoS One. 2014 Feb 27;9(2):e90036. doi: 10.1371/journal.pone.0090036 (PMC3937404; doi:10.1371/journal.pone.0090036)
Supplement: File S1 — Implementation of the TWANG Segmentation Algorithm. C++ source code of the fast segmentation pipeline presented in this paper. The provided archive contains all sources, installation instructions and an example image. (ZIP) [file pone.0090036.s001.zip › Software_S1/source/ExtractRegionPropsFilterWidget.cpp]

/**
 * Fast Segmentation of Stained Nuclei in Terabyte-Scale 3D+T Microscopy Images.
 * Copyright (C) 2013 J. Stegmaier, J. C. Otte, A. Kobitski, A. Bartschat, A. Garcia, G. U. Nienhaus, U. Str�hle and R. Mikut
 *
 * This program is free software: you can redistribute it and/or modify
 * it under the terms of the GNU General Public License as published by
 * the Free Software Foundation, either version 3 of the License, or
 * (at your option) any later version.
 *
 * This program is distributed in the hope that it will be useful,
 * but WITHOUT ANY WARRANTY; without even the implied warranty of
 * MERCHANTABILITY or FITNESS FOR A PARTICULAR PURPOSE. See the
 * GNU General Public License for more details.
 *
 * You should have received a copy of the GNU General Public License
 * along with this program. If not, see <http://www.gnu.org/licenses/>.
 *
 * Please refer to the documentation for more information about the software
 * as well as for installation instructions.
 *
 * If you use this application for your scientific work, please cite the corresponding publication
 *
 * J. Stegmaier, J. C. Otte, A. Kobitski, A. Bartschat, A. Garcia, G. U. Nienhaus, U. Str�hle, R. Mikut,
 * Fast Segmentation of Stained Nuclei in Terabyte-Scale 3D+T Microscopy Images. 2013.
 *
 */

// include required headers
#include "ExtractRegionPropsFilterWidget.h"
#include "itkIntensityWindowingImageFilter.h"
#include "itkRescaleIntensityImageFilter.h"
#include "itkImageRegionConstIterator.h"
#include "ImageReaderWidget.h"
#include <iostream>
#include <fstream>
#include <string>

// ITKKIT namespace
namespace ITKKIT {

// the default constructor
ExtractRegionPropsFilterWidget::ExtractRegionPropsFilterWidget(const QString& outPath) : ProcessObjectWidget(outPath)
{
	// set the widget type
	mType = PROCESSOBJECT_FILTER;
	mName = "ExtractRegionPropsFilter";
	
	// add settings
	mProcessObjectSettings->AddSetting( "BinaryInput", "1", ProcessObjectSetting::SETTINGVALUETYPE_BOOLEAN );
	mProcessObjectSettings->AddSetting( "FullyConnected", "1", ProcessObjectSetting::SETTINGVALUETYPE_BOOLEAN );

	// initialize the widget
	Init();
}


// the destructor	
ExtractRegionPropsFilterWidget::~ExtractRegionPropsFilterWidget()
{
}


// the update function
void ExtractRegionPropsFilterWidget::Update()
{
	// start timer
	ProcessObjectWidget::StartTimer();

	// get parameters
	bool binaryInput = mProcessObjectSettings->GetSettingValue( "BinaryInput" ).toInt() > 0;
	bool releaseDataFlag = mProcessObjectSettings->GetSettingValue( "ReleaseDataFlag" ).toInt() > 0;
	bool fullyConnected = mProcessObjectSettings->GetSettingValue( "FullyConnected" ).toInt() > 0;
	const int maxThreads = mProcessObjectSettings->GetSettingValue( "MaxThreads" ).toInt();
	((ImageReaderWidget*)mReader)->SetTilingEnabled( false );

	// rescale the intensity to 16Bit with minimum of 0 and maximum of 65535
	itk::IntensityWindowingImageFilter<ImageType, ExternalImageType>::Pointer rescaleIntensity = itk::IntensityWindowingImageFilter<ImageType, ExternalImageType>::New();
	rescaleIntensity->SetReleaseDataFlag( true );
	rescaleIntensity->SetNumberOfThreads( maxThreads );
	rescaleIntensity->SetOutputMinimum( 0 );
	rescaleIntensity->SetOutputMaximum( 65535 );
	rescaleIntensity->SetWindowMinimum( 0 );
	rescaleIntensity->SetWindowMaximum( 1.0 );
	rescaleIntensity->SetInput( mInput );
	itkTryCatch( rescaleIntensity->Update(), "ExtractRegionPropsFilter --> convert intensity." );
	
	// extract the image properties
	itk::ExtractRegionPropsImageFilter<ExternalImageType>::Pointer extractRegionPropsImageFilter = itk::ExtractRegionPropsImageFilter<ExternalImageType>::New();
	extractRegionPropsImageFilter->SetFileName( (mOutPath + mInFileName).toAscii().data() );
	extractRegionPropsImageFilter->SetNumberOfThreads( maxThreads );
	extractRegionPropsImageFilter->SetFullyConnected( fullyConnected );
	extractRegionPropsImageFilter->SetInput( rescaleIntensity->GetOutput() );
	extractRegionPropsImageFilter->SetBinaryInput( binaryInput );
	extractRegionPropsImageFilter->SetReleaseDataFlag( releaseDataFlag );

	// set image sizes
	ImageType::Pointer originalImage = mReader->GetOutput();
	ImageType::PointType origin = originalImage->GetOrigin();
	ImageType::SizeType inputSize = originalImage->GetLargestPossibleRegion().GetSize();
	ImageType::SizeType outputSize = mInput->GetLargestPossibleRegion().GetSize();
	ImageType::SpacingType inputSpacing = originalImage->GetSpacing();
	ImageType::SpacingType outputSpacing = mInput->GetSpacing();

	// allow to release the original image
	originalImage->SetReleaseDataFlag( true );
	itk::IntensityWindowingImageFilter<ImageType, ExternalImageType>::Pointer rescaleIntensity2 = itk::IntensityWindowingImageFilter<ImageType, ExternalImageType>::New();
	rescaleIntensity2->SetReleaseDataFlag( true );
	rescaleIntensity2->SetNumberOfThreads( maxThreads );
	rescaleIntensity2->SetOutputMinimum( 0 );
	rescaleIntensity2->SetOutputMaximum( 65535 );
	rescaleIntensity2->SetWindowMinimum( 0 );
	rescaleIntensity2->SetWindowMaximum( 1.0 );
	rescaleIntensity2->SetInput( originalImage );
	itkTryCatch( rescaleIntensity2->Update(), "ExtractRegionPropsFilter --> convert intensity 2." );
	
	// initialize the transformation for rescaling to the desired size.
	typedef itk::IdentityTransform<double> IdentityTransformType;
	IdentityTransformType::Pointer scaleTransform = IdentityTransformType::New();

	// resample the image using the specified transform
	typedef itk::ResampleImageFilter<ExternalImageType, ExternalImageType, double> ResampleImageFilterType;
	ResampleImageFilterType::Pointer rescaleFilter = ResampleImageFilterType::New();
	rescaleFilter->SetInput( rescaleIntensity2->GetOutput() );
	rescaleFilter->SetOutputSpacing( outputSpacing );
	rescaleFilter->SetOutputOrigin( origin );
	rescaleFilter->SetTransform( scaleTransform );
	rescaleFilter->SetSize( outputSize );
	rescaleFilter->UpdateLargestPossibleRegion();
	rescaleFilter->SetReleaseDataFlag( releaseDataFlag );
	extractRegionPropsImageFilter->SetIntensityImage( rescaleFilter->GetOutput() );
	itkTryCatch( extractRegionPropsImageFilter->Update(), "PerformRealToxSegmentation --> RegionProperties calculation." );

	// update the process object widget
	ProcessObjectWidget::Update();

	// log the performance
	ProcessObjectWidget::LogPerformance();
}

} // namespace ITKKIT
