# Supplementary material for: Fast Segmentation of Stained Nuclei in Terabyte-Scale, Time Resolved 3D Microscopy Image Stacks
Source: PLoS One. 2014 Feb 27;9(2):e90036. doi: 10.1371/journal.pone.0090036 (PMC3937404; doi:10.1371/journal.pone.0090036)
Supplement: File S1 — Implementation of the TWANG Segmentation Algorithm. C++ source code of the fast segmentation pipeline presented in this paper. The provided archive contains all sources, installation instructions and an example image. (ZIP) [file pone.0090036.s001.zip › Software_S1/source/GetOriginalImageFilterWidget.cpp]

/**
 * Fast Segmentation of Stained Nuclei in Terabyte-Scale 3D+T Microscopy Images.
 * Copyright (C) 2013 J. Stegmaier, J. C. Otte, A. Kobitski, A. Bartschat, A. Garcia, G. U. Nienhaus, U. Str�hle and R. Mikut
 *
 * This program is free software: you can redistribute it and/or modify
 * it under the terms of the GNU General Public License as published by
 * the Free Software Foundation, either version 3 of the License, or
 * (at your option) any later version.
 *
 * This program is distributed in the hope that it will be useful,
 * but WITHOUT ANY WARRANTY; without even the implied warranty of
 * MERCHANTABILITY or FITNESS FOR A PARTICULAR PURPOSE. See the
 * GNU General Public License for more details.
 *
 * You should have received a copy of the GNU General Public License
 * along with this program. If not, see <http://www.gnu.org/licenses/>.
 *
 * Please refer to the documentation for more information about the software
 * as well as for installation instructions.
 *
 * If you use this application for your scientific work, please cite the corresponding publication
 *
 * J. Stegmaier, J. C. Otte, A. Kobitski, A. Bartschat, A. Garcia, G. U. Nienhaus, U. Str�hle, R. Mikut,
 * Fast Segmentation of Stained Nuclei in Terabyte-Scale 3D+T Microscopy Images. 2013.
 *
 */

// include required headers
#include "GetOriginalImageFilterWidget.h"
#include <math.h>
#include <QtCore/QUrl>
#include "itkImageSeriesReader.h"
#include "itkNumericSeriesFileNames.h"
#include "itkRescaleIntensityImageFilter.h"
#include "itkMinimumMaximumImageCalculator.h"
#include "itkIntensityWindowingImageFilter.h"

// ITKKIT namespace
namespace ITKKIT {

// the default constructor
GetOriginalImageFilterWidget::GetOriginalImageFilterWidget(const QString& outPath) : ProcessObjectWidget(outPath)
{
	// set type
	mType = PROCESSOBJECT_ORIGINALIMAGE;
	mName = "GetOriginalImageFilter";
	
	// initialize the widget
	ProcessObjectWidget::Init();
}


// the destructor	
GetOriginalImageFilterWidget::~GetOriginalImageFilterWidget()
{
}


// update the reader
void GetOriginalImageFilterWidget::Update()
{
	// start timer
	ProcessObjectWidget::StartTimer();
	
	mReader->SetDirtyFlag( true );
	mOutput = mReader->GetOutput(); //rescaleIntensity->GetOutput();

	// update the process object
	ProcessObjectWidget::Update();

	// log the performance
	ProcessObjectWidget::LogPerformance();
}

} // namespace ITKKIT
