# Supplementary material for: Fast Segmentation of Stained Nuclei in Terabyte-Scale, Time Resolved 3D Microscopy Image Stacks
Source: PLoS One. 2014 Feb 27;9(2):e90036. doi: 10.1371/journal.pone.0090036 (PMC3937404; doi:10.1371/journal.pone.0090036)
Supplement: File S1 — Implementation of the TWANG Segmentation Algorithm. C++ source code of the fast segmentation pipeline presented in this paper. The provided archive contains all sources, installation instructions and an example image. (ZIP) [file pone.0090036.s001.zip › Software_S1/source/ImageReaderWidget.cpp]

/**
 * Fast Segmentation of Stained Nuclei in Terabyte-Scale 3D+T Microscopy Images.
 * Copyright (C) 2013 J. Stegmaier, J. C. Otte, A. Kobitski, A. Bartschat, A. Garcia, G. U. Nienhaus, U. Str�hle and R. Mikut
 *
 * This program is free software: you can redistribute it and/or modify
 * it under the terms of the GNU General Public License as published by
 * the Free Software Foundation, either version 3 of the License, or
 * (at your option) any later version.
 *
 * This program is distributed in the hope that it will be useful,
 * but WITHOUT ANY WARRANTY; without even the implied warranty of
 * MERCHANTABILITY or FITNESS FOR A PARTICULAR PURPOSE. See the
 * GNU General Public License for more details.
 *
 * You should have received a copy of the GNU General Public License
 * along with this program. If not, see <http://www.gnu.org/licenses/>.
 *
 * Please refer to the documentation for more information about the software
 * as well as for installation instructions.
 *
 * If you use this application for your scientific work, please cite the corresponding publication
 *
 * J. Stegmaier, J. C. Otte, A. Kobitski, A. Bartschat, A. Garcia, G. U. Nienhaus, U. Str�hle, R. Mikut,
 * Fast Segmentation of Stained Nuclei in Terabyte-Scale 3D+T Microscopy Images. 2013.
 *
 */

// include required headers
#include "ImageReaderWidget.h"
#include <math.h>
#include <QtCore/QUrl>
#include "itkImageSeriesReader.h"
#include "itkNumericSeriesFileNames.h"
#include "itkRescaleIntensityImageFilter.h"
#include "itkImageRegionIterator.h"
#include "itkMinimumMaximumImageCalculator.h"
#include "itkIntensityWindowingImageFilter.h"
#include "itkMultiplyImageFilter.h"


// ITKKIT namespace
namespace ITKKIT {

// the default constructor
ImageReaderWidget::ImageReaderWidget(const QString& outPath) : ProcessObjectWidget(outPath)
{
	// set type
	mType = PROCESSOBJECT_READER;
	mName = "ImageReader";
	
	// add settings
	mProcessObjectSettings->AddSetting( "InFileName", "", ProcessObjectSetting::SETTINGVALUETYPE_STRING );
	mProcessObjectSettings->AddSetting( "UseSeriesReader", "0", ProcessObjectSetting::SETTINGVALUETYPE_BOOLEAN );
	mProcessObjectSettings->AddSetting( "BufferOriginalImage", "1", ProcessObjectSetting::SETTINGVALUETYPE_BOOLEAN );
	mProcessObjectSettings->AddSetting( "SeriesMinIndex", "0", ProcessObjectSetting::SETTINGVALUETYPE_INT );
	mProcessObjectSettings->AddSetting( "SeriesMaxIndex", "499", ProcessObjectSetting::SETTINGVALUETYPE_INT );
	mProcessObjectSettings->AddSetting( "SpacingX", "1", ProcessObjectSetting::SETTINGVALUETYPE_DOUBLE );
	mProcessObjectSettings->AddSetting( "SpacingY", "1", ProcessObjectSetting::SETTINGVALUETYPE_DOUBLE );
	mProcessObjectSettings->AddSetting( "SpacingZ", "1", ProcessObjectSetting::SETTINGVALUETYPE_DOUBLE );
	mProcessObjectSettings->AddSetting( "UseTiling", "0", ProcessObjectSetting::SETTINGVALUETYPE_BOOLEAN );
	mProcessObjectSettings->AddSetting( "NumTiles", "1", ProcessObjectSetting::SETTINGVALUETYPE_INT );
	mProcessObjectSettings->AddSetting( "CurrentTile", "0", ProcessObjectSetting::SETTINGVALUETYPE_INT );
	mProcessObjectSettings->AddSetting( "SplitDimension", "0", ProcessObjectSetting::SETTINGVALUETYPE_INT );
	mProcessObjectSettings->AddSetting( "ProcessOverlapRegions", "0", ProcessObjectSetting::SETTINGVALUETYPE_INT );
	mProcessObjectSettings->AddSetting( "OverlapSize", "128", ProcessObjectSetting::SETTINGVALUETYPE_INT );
	
	// initialize minimum and maximum
	mMinimum = -1.0;
	mMaximum = -1.0;
	mFileNameChanged = true;

	// initialize the widget
	ProcessObjectWidget::Init();
}


// the destructor	
ImageReaderWidget::~ImageReaderWidget()
{
}


// update the reader
void ImageReaderWidget::Update()
{
	// start timer
	ProcessObjectWidget::StartTimer();

	// get the widget settings
	float spacingParameter[3];
	spacingParameter[0] = mProcessObjectSettings->GetSettingValue( "SpacingX" ).toFloat();
	spacingParameter[1] = mProcessObjectSettings->GetSettingValue( "SpacingY" ).toFloat();
	spacingParameter[2] = mProcessObjectSettings->GetSettingValue( "SpacingZ" ).toFloat();
	bool useSeriesReader = mProcessObjectSettings->GetSettingValue( "UseSeriesReader" ).toInt() > 0;
	bool bufferOriginalImage = mProcessObjectSettings->GetSettingValue( "BufferOriginalImage" ).toInt() > 0;
	bool useTiling = mProcessObjectSettings->GetSettingValue( "UseTiling" ).toInt() > 0;
	bool processOverlapRegions = mProcessObjectSettings->GetSettingValue( "ProcessOverlapRegions" ).toInt() > 0;
	const int seriesMinIndex = mProcessObjectSettings->GetSettingValue( "SeriesMinIndex" ).toInt();
	const int seriesMaxIndex = mProcessObjectSettings->GetSettingValue( "SeriesMaxIndex" ).toInt();
	const int numTiles = mProcessObjectSettings->GetSettingValue( "NumTiles" ).toInt();
	const int currentTile = mProcessObjectSettings->GetSettingValue( "CurrentTile" ).toInt();
	const int overlapSize = mProcessObjectSettings->GetSettingValue( "OverlapSize" ).toInt();
	const int splitDimension = mProcessObjectSettings->GetSettingValue( "SplitDimension" ).toInt();
	const int maxThreads = mProcessObjectSettings->GetSettingValue( "MaxThreads" ).toInt();
	
	// declare the reader
	ImageSource<ExternalImageType>::Pointer fileReader;
	
	// handle image series and single file stacks separately
	if (useSeriesReader == true)
	{
		// create the name generator
		typedef itk::NumericSeriesFileNames NameGeneratorType;
		NameGeneratorType::Pointer nameGenerator = NameGeneratorType::New();
		typedef itk::ImageSeriesReader< ExternalImageType > SeriesReaderType;
		fileReader = SeriesReaderType::New();

		// get image stack names
		nameGenerator->SetSeriesFormat( mProcessObjectSettings->GetSettingValue( "InFileName" ).toAscii().data() );
		nameGenerator->SetStartIndex( seriesMinIndex );
		nameGenerator->SetEndIndex( seriesMaxIndex );
		nameGenerator->SetIncrementIndex( 1 );

		// set the filenames for input and output
		SeriesReaderType* reader = static_cast<SeriesReaderType*>(fileReader.GetPointer());
		reader->SetFileNames( nameGenerator->GetFileNames() );
		if (bufferOriginalImage == false)
			reader->SetReleaseDataFlag( true );
		else
			reader->SetReleaseDataFlag( false );
		
		reader->SetUseStreaming( true );
	}
	else
	{
		// initialize the reader and load file into memory
		fileReader = ReaderType::New();
		ReaderType* reader = static_cast<ReaderType*>(fileReader.GetPointer());
		reader->SetFileName( mProcessObjectSettings->GetSettingValue( "InFileName" ).toAscii().data() );
		
		// set release on if image should not be buffered
		if (bufferOriginalImage == false)
			reader->SetReleaseDataFlag( true );
		else
			reader->SetReleaseDataFlag( false );

		reader->SetUseStreaming( true );
	}

	// load the image if largest possible region and min/max have not been determined yet
	if (mFileNameChanged || mMinimum < 0 || mMaximum < 0)
	{
		try
		{
			fileReader->SetNumberOfThreads( maxThreads );
			fileReader->Update();

			if (bufferOriginalImage == true)
			{
				mBufferedImage = fileReader->GetOutput();
				mBufferedImage->SetReleaseDataFlag( false );
			}
			
			itk::MinimumMaximumImageCalculator<ExternalImageType>::Pointer minimumMaximumCalculator = itk::MinimumMaximumImageCalculator<ExternalImageType>::New();
			minimumMaximumCalculator->SetImage( fileReader->GetOutput() );
			minimumMaximumCalculator->Compute();
			mMinimum = minimumMaximumCalculator->GetMinimum();
			mMaximum = minimumMaximumCalculator->GetMaximum();
			mLargestPossibleRegion = fileReader->GetOutput()->GetLargestPossibleRegion();
			mFileNameChanged = false;

			std::cout << "Filename seems to have changed, calculating min and max again: min: " << mMinimum << ", max: " << mMaximum << std::endl; 
		}
		catch( itk::ExceptionObject & err )
		{
			std::cout << "ExceptionObject caught !" << std::endl;
			std::cout << err << std::endl;
			return;
		}
	}

	// 
	ExternalImageType::Pointer resultImage;
	if (bufferOriginalImage == true && mBufferedImage.IsNull() == false)
		resultImage = mBufferedImage;
	else
		resultImage = fileReader->GetOutput();

	// extract sub region if tiling is activated
	typedef itk::ExtractImageFilter<ExternalImageType, ImageType> ExtractImageFilterType;
	ExtractImageFilterType::Pointer extractImageFilter = ExtractImageFilterType::New();
	ExternalImageType::RegionType desiredRegion = CalculateTileRegion( mLargestPossibleRegion, numTiles, currentTile, overlapSize, splitDimension, processOverlapRegions);
	extractImageFilter->SetExtractionRegion( desiredRegion );
	extractImageFilter->SetNumberOfThreads( maxThreads );
	extractImageFilter->SetInPlace( true );
	extractImageFilter->SetReleaseDataFlag( true );
	extractImageFilter->SetInput( resultImage );
		
	// update the type cast filter
	try
	{
		extractImageFilter->Update();
	}
	catch( itk::ExceptionObject & err )
	{
		std::cout << "ExceptionObject caught !" << std::endl;
		std::cout << err << std::endl;
		return;
	}

	// rescale the intensity to a range between 0 and 1
	itk::IntensityWindowingImageFilter<ImageType, ImageType>::Pointer rescaleIntensity = itk::IntensityWindowingImageFilter<ImageType, ImageType>::New();
	rescaleIntensity->SetInPlace( true );
	rescaleIntensity->SetReleaseDataFlag( true );
	rescaleIntensity->SetNumberOfThreads( maxThreads );
	rescaleIntensity->SetOutputMinimum( 0.0 );
	rescaleIntensity->SetOutputMaximum( 1.0 );
	rescaleIntensity->SetWindowMinimum( 0 );
	rescaleIntensity->SetWindowMaximum( 65535 );
	
	// set input for the rescaling filter
	rescaleIntensity->SetInput( extractImageFilter->GetOutput() );
	itkTryCatch( rescaleIntensity->Update(), "ImageReaderWidget --> Rescale Intensity!" );

	// set the spacing along x,y,z axes
	mOutput = rescaleIntensity->GetOutput();
	ImageType::SpacingType spacing;
	for (int i=0; i<ImageType::ImageDimension; ++i)
		spacing[i] = spacingParameter[i];
	mOutput->SetSpacing( spacingParameter );
	mOutput->SetReleaseDataFlag( true );
	mDirtyFlag = false;
	
	// update the process object
	ProcessObjectWidget::Update();

	// log the performance
	ProcessObjectWidget::LogPerformance();
}

} // namespace ITKKIT
