# Supplementary material for: Fast Segmentation of Stained Nuclei in Terabyte-Scale, Time Resolved 3D Microscopy Image Stacks
Source: PLoS One. 2014 Feb 27;9(2):e90036. doi: 10.1371/journal.pone.0090036 (PMC3937404; doi:10.1371/journal.pone.0090036)
Supplement: File S1 — Implementation of the TWANG Segmentation Algorithm. C++ source code of the fast segmentation pipeline presented in this paper. The provided archive contains all sources, installation instructions and an example image. (ZIP) [file pone.0090036.s001.zip › Software_S1/source/ImageWriterWidget.cpp]

/**
 * Fast Segmentation of Stained Nuclei in Terabyte-Scale 3D+T Microscopy Images.
 * Copyright (C) 2013 J. Stegmaier, J. C. Otte, A. Kobitski, A. Bartschat, A. Garcia, G. U. Nienhaus, U. Str�hle and R. Mikut
 *
 * This program is free software: you can redistribute it and/or modify
 * it under the terms of the GNU General Public License as published by
 * the Free Software Foundation, either version 3 of the License, or
 * (at your option) any later version.
 *
 * This program is distributed in the hope that it will be useful,
 * but WITHOUT ANY WARRANTY; without even the implied warranty of
 * MERCHANTABILITY or FITNESS FOR A PARTICULAR PURPOSE. See the
 * GNU General Public License for more details.
 *
 * You should have received a copy of the GNU General Public License
 * along with this program. If not, see <http://www.gnu.org/licenses/>.
 *
 * Please refer to the documentation for more information about the software
 * as well as for installation instructions.
 *
 * If you use this application for your scientific work, please cite the corresponding publication
 *
 * J. Stegmaier, J. C. Otte, A. Kobitski, A. Bartschat, A. Garcia, G. U. Nienhaus, U. Str�hle, R. Mikut,
 * Fast Segmentation of Stained Nuclei in Terabyte-Scale 3D+T Microscopy Images. 2013.
 *
 */

// include required headers
#include "ImageWriterWidget.h"
#include "itkIntensityWindowingImageFilter.h"
#include <QtCore/QUrl>

// ITKKIT namespace
namespace ITKKIT {

// the default constructor
ImageWriterWidget::ImageWriterWidget(const QString& outPath) : ProcessObjectWidget(outPath)
{
	// set type and name
	mType = PROCESSOBJECT_WRITER;
	mName = "ImageWriter";

	// add parameters
	mProcessObjectSettings->AddSetting( "OutFileName", "PreProcessedDataSetCropped_LoGSSMP.tif", ProcessObjectSetting::SETTINGVALUETYPE_STRING );
	mProcessObjectSettings->AddSetting( "UseTiling", "0", ProcessObjectSetting::SETTINGVALUETYPE_BOOLEAN );
	mProcessObjectSettings->AddSetting( "CurrentTile", "0", ProcessObjectSetting::SETTINGVALUETYPE_INT );
	mProcessObjectSettings->AddSetting( "ProcessOverlapRegions", "0", ProcessObjectSetting::SETTINGVALUETYPE_INT );
	
	// initialize the widget
	ProcessObjectWidget::Init();
}


// the destructor	
ImageWriterWidget::~ImageWriterWidget()
{
}


// the update function
void ImageWriterWidget::Update()
{
	// start timer
	ProcessObjectWidget::StartTimer();

	// check if tiling is enabled and adapt out filename accordingly
	int currentTile = mProcessObjectSettings->GetSettingValue( "CurrentTile" ).toInt();
	bool useTiling = mProcessObjectSettings->GetSettingValue( "UseTiling" ).toInt() > 0;
	bool processOverlapRegions = mProcessObjectSettings->GetSettingValue( "ProcessOverlapRegions" ).toInt() > 0;
	bool useSmallDataType = mProcessObjectSettings->GetSettingValue( "UseSmallDataType" ).toInt() > 0;
	const int maxThreads = mProcessObjectSettings->GetSettingValue( "MaxThreads" ).toInt();
	QString outFileName = (mOutPath + mProcessObjectSettings->GetSettingValue( "OutFileName" ));

	// create output name for tiles
	if (useTiling == true)
	{
		QString fileName = CalculateTileFileName( mProcessObjectSettings->GetSettingValue( "OutFileName" ), ".", currentTile, processOverlapRegions );
		outFileName = (mOutPath + fileName);
	}
	
	// convert internal representation to external one
	if (useSmallDataType == true)
	{
		// rescale the intensity to 16Bit with minimum of 0 and maximum of 65535
		itk::IntensityWindowingImageFilter<ImageType, ImageType>::Pointer rescaleIntensity = itk::IntensityWindowingImageFilter<ImageType, ImageType>::New();
		rescaleIntensity->SetReleaseDataFlag( true );
		rescaleIntensity->SetOutputMinimum( 0.0 );
		rescaleIntensity->SetOutputMaximum( 255 );
		rescaleIntensity->SetWindowMinimum( 0 );
		rescaleIntensity->SetWindowMaximum( 1.0 );
		rescaleIntensity->SetInput( mInput );

		// cast the data types
		CastInternalToExternalSmallTypeFilter::Pointer typeCastFilterInternalToExternal = CastInternalToExternalSmallTypeFilter::New();
		typeCastFilterInternalToExternal->SetInput( rescaleIntensity->GetOutput() );
		typeCastFilterInternalToExternal->SetReleaseDataFlag( true );
	
		// typecast process object to a image writer
		WriterSmallType::Pointer writer = WriterSmallType::New();
		writer->SetFileName( outFileName.toAscii().data() );
		writer->SetInput( typeCastFilterInternalToExternal->GetOutput() );
		writer->SetNumberOfThreads( maxThreads );

		// update the writer
		itkTryCatch( writer->Update(), "ImageWriter --> Writer Error" );
	}
	else
	{
		// rescale the intensity to 16Bit with minimum of 0 and maximum of 65535
		itk::IntensityWindowingImageFilter<ImageType, ImageType>::Pointer rescaleIntensity = itk::IntensityWindowingImageFilter<ImageType, ImageType>::New();
		rescaleIntensity->SetReleaseDataFlag( true );
		rescaleIntensity->SetOutputMinimum( 0.0 );
		rescaleIntensity->SetOutputMaximum( 65535 );
		rescaleIntensity->SetWindowMinimum( 0 );
		rescaleIntensity->SetWindowMaximum( 1.0 );
		rescaleIntensity->SetInput( mInput );

		// cast the data types
		CastInternalToExternalTypeFilter::Pointer typeCastFilterInternalToExternal = CastInternalToExternalTypeFilter::New();
		typeCastFilterInternalToExternal->SetInput( rescaleIntensity->GetOutput() );
		typeCastFilterInternalToExternal->SetReleaseDataFlag( true );
	
		// typecast process object to a image writer
		WriterType::Pointer writer = WriterType::New();
		writer->SetFileName( outFileName.toAscii().data() );
		writer->SetInput( typeCastFilterInternalToExternal->GetOutput() );
		writer->SetNumberOfThreads( maxThreads );

		// update the writer
		itkTryCatch( writer->Update(), "ImageWriter --> Writer Error" );
	}

	// write the info image if it exists
	if (mHasInfoImage == true)
	{
		// append suffix for info image filename
		QString infoImageFileName = outFileName.toAscii().data();
		infoImageFileName.replace( ".", "_InfoImage." );
	
		// typecast process object to a image writer
		WriterSmallType::Pointer writer = WriterSmallType::New();
		writer->SetFileName( infoImageFileName.toAscii().data() );
		writer->SetInput( mInfoImage );
		writer->SetNumberOfThreads( maxThreads );

		// update the writer
		itkTryCatch( writer->Update(), "ImageWriter --> Writer Error" );
	}

	// set the out filename
	mOutFileName = mProcessObjectSettings->GetSettingValue( "OutFileName" );

	// update the process object
	ProcessObjectWidget::Update();

	// log the performance
	ProcessObjectWidget::LogPerformance();
}

} // namespace ITKKIT
