# Supplementary material for: Fast Segmentation of Stained Nuclei in Terabyte-Scale, Time Resolved 3D Microscopy Image Stacks
Source: PLoS One. 2014 Feb 27;9(2):e90036. doi: 10.1371/journal.pone.0090036 (PMC3937404; doi:10.1371/journal.pone.0090036)
Supplement: File S1 — Implementation of the TWANG Segmentation Algorithm. C++ source code of the fast segmentation pipeline presented in this paper. The provided archive contains all sources, installation instructions and an example image. (ZIP) [file pone.0090036.s001.zip › Software_S1/source/IntensityWindowingImageFilterWidget.cpp]

/**
 * Fast Segmentation of Stained Nuclei in Terabyte-Scale 3D+T Microscopy Images.
 * Copyright (C) 2013 J. Stegmaier, J. C. Otte, A. Kobitski, A. Bartschat, A. Garcia, G. U. Nienhaus, U. Str�hle and R. Mikut
 *
 * This program is free software: you can redistribute it and/or modify
 * it under the terms of the GNU General Public License as published by
 * the Free Software Foundation, either version 3 of the License, or
 * (at your option) any later version.
 *
 * This program is distributed in the hope that it will be useful,
 * but WITHOUT ANY WARRANTY; without even the implied warranty of
 * MERCHANTABILITY or FITNESS FOR A PARTICULAR PURPOSE. See the
 * GNU General Public License for more details.
 *
 * You should have received a copy of the GNU General Public License
 * along with this program. If not, see <http://www.gnu.org/licenses/>.
 *
 * Please refer to the documentation for more information about the software
 * as well as for installation instructions.
 *
 * If you use this application for your scientific work, please cite the corresponding publication
 *
 * J. Stegmaier, J. C. Otte, A. Kobitski, A. Bartschat, A. Garcia, G. U. Nienhaus, U. Str�hle, R. Mikut,
 * Fast Segmentation of Stained Nuclei in Terabyte-Scale 3D+T Microscopy Images. 2013.
 *
 */

// include required headers
#include "IntensityWindowingImageFilterWidget.h"
#include "itkIntensityWindowingImageFilter.h"
#include "itkMinimumMaximumImageCalculator.h"
#include "itkHistogram.h"
#include "itkImageToHistogramFilter.h"
#include "itkImageDuplicator.h"
#include "itkAdaptiveHistogramEqualizationImageFilter.h"
//#include "itkMultiplyByConstantImageFilter.h"
#include "itkMultiplyImageFilter.h"

// ITKKIT namespace
namespace ITKKIT {

// the default constructor
IntensityWindowingImageFilterWidget::IntensityWindowingImageFilterWidget(const QString& outPath) : ProcessObjectWidget(outPath)
{
	// set the widget type
	mType = PROCESSOBJECT_FILTER;
	mName = "IntensityWindowingImageFilter";

	mProcessObjectSettings->AddSetting( "OutputMinimum", "0.0", ProcessObjectSetting::SETTINGVALUETYPE_DOUBLE );
	mProcessObjectSettings->AddSetting( "OutputMaximum", "1.0", ProcessObjectSetting::SETTINGVALUETYPE_DOUBLE );
	mProcessObjectSettings->AddSetting( "WindowMinimum", "0.0", ProcessObjectSetting::SETTINGVALUETYPE_DOUBLE );
	mProcessObjectSettings->AddSetting( "WindowMaximum", "65535.0", ProcessObjectSetting::SETTINGVALUETYPE_DOUBLE );
	mProcessObjectSettings->AddSetting( "ScaleToMinMax", "0", ProcessObjectSetting::SETTINGVALUETYPE_BOOLEAN );
	mProcessObjectSettings->AddSetting( "ScaleToQuantile", "0", ProcessObjectSetting::SETTINGVALUETYPE_BOOLEAN );
	mProcessObjectSettings->AddSetting( "MultiplyByConstant", "-1.0", ProcessObjectSetting::SETTINGVALUETYPE_DOUBLE );
	mProcessObjectSettings->AddSetting( "Quantile", "0.05", ProcessObjectSetting::SETTINGVALUETYPE_BOOLEAN );
		
	// initialize the widget
	Init();
}


// the destructor	
IntensityWindowingImageFilterWidget::~IntensityWindowingImageFilterWidget()
{
}


// the update function
void IntensityWindowingImageFilterWidget::Update()
{
	// start timer
	ProcessObjectWidget::StartTimer();

	// get parameters
	bool scaleToMinMax = mProcessObjectSettings->GetSettingValue( "ScaleToMinMax" ).toInt() > 0;
	bool scaleToQuantile = mProcessObjectSettings->GetSettingValue( "ScaleToQuantile" ).toInt() > 0;
	float quantile = mProcessObjectSettings->GetSettingValue( "Quantile" ).toDouble();
	float outputMinimum = mProcessObjectSettings->GetSettingValue( "OutputMinimum" ).toDouble();
	float outputMaximum = mProcessObjectSettings->GetSettingValue( "OutputMaximum" ).toDouble();
	float windowMinimum = mProcessObjectSettings->GetSettingValue( "WindowMinimum" ).toDouble();
	float windowMaximum = mProcessObjectSettings->GetSettingValue( "WindowMaximum" ).toDouble();
	float multiplyByConstant = mProcessObjectSettings->GetSettingValue( "MultiplyByConstant" ).toDouble();
	const int maxThreads = mProcessObjectSettings->GetSettingValue( "MaxThreads" ).toInt();
	
	// define the maximum projection filter
	// transform the image to the range [0,1]
	itk::IntensityWindowingImageFilter<ImageType, ImageType>::Pointer rescaleIntensity = itk::IntensityWindowingImageFilter<ImageType, ImageType>::New();
	rescaleIntensity->SetInPlace( mProcessObjectSettings->GetSettingValue( "InPlace" ).toInt() > 0 );
	rescaleIntensity->SetReleaseDataFlag( mProcessObjectSettings->GetSettingValue( "ReleaseDataFlag" ).toInt() > 0 );
	rescaleIntensity->SetOutputMinimum( outputMinimum );
	rescaleIntensity->SetOutputMaximum( outputMaximum );
	rescaleIntensity->SetNumberOfThreads( maxThreads );
	
	// calculate minimum and maximum for intensity transformation to [0,1]
	if (scaleToMinMax == true)
	{
		itk::MinimumMaximumImageCalculator<ImageType>::Pointer minimumMaximumCalculator = itk::MinimumMaximumImageCalculator<ImageType>::New();
		minimumMaximumCalculator->SetImage( mInput );
		minimumMaximumCalculator->Compute();
		windowMinimum = minimumMaximumCalculator->GetMinimum();
		windowMaximum = minimumMaximumCalculator->GetMaximum();

		std::cout << "- Minimum: " << windowMinimum << ", Maximum: " << windowMaximum << std::endl;
	}

	// calculate histogram and scale to the selected quantiles
	if (scaleToQuantile == true)
	{

		ImageRegionConstIterator<ImageType> inputIterator( mInput, mInput->GetLargestPossibleRegion() );
		inputIterator.GoToBegin();
		unsigned int overallNumberOfPixels = mInput->GetLargestPossibleRegion().GetSize()[0]*mInput->GetLargestPossibleRegion().GetSize()[1]*mInput->GetLargestPossibleRegion().GetSize()[2];
		unsigned int numPixels = 0;
		unsigned int histogramSize = 65535;
		unsigned int* histogram = new unsigned int[histogramSize];
		for (int i=0; i<histogramSize; ++i)
			histogram[i] = 0;

		while (inputIterator.IsAtEnd() == false)
		{
			histogram[std::max<int>(0, std::min<int>(65534, (int)(0.5+inputIterator.Get() * histogramSize)))]++;
			numPixels++;

			++inputIterator;
		}

		float lowerQuantile = 0.0;
		float upperQuantile = 1.0;
		float numLower = 0.0;
		float numUpper = 0.0;
		float binWidth = 1.0 / (float)histogramSize;
		for (int i=0; i<histogramSize; ++i)
		{
			if (lowerQuantile <= 0.0 && 100.0*(numLower/(float)overallNumberOfPixels) >= quantile)
			{
				lowerQuantile = (float)i / (float)histogramSize;
				break;
			}
			
			numLower += histogram[i];
		}

		for (int i=0; i<histogramSize; ++i)
		{
			if (100.0*(numUpper/(float)overallNumberOfPixels) >= quantile)
			{
				upperQuantile = (float)(histogramSize-i-1) / (float)histogramSize;
				break;
			}
			
			numUpper += histogram[histogramSize-i-1];
		}

		delete[] histogram;

		// log quantile information
		std::cout << "- Lower Quantile: " << lowerQuantile << ", Upper Quantile: " << upperQuantile << std::endl;

		windowMinimum = lowerQuantile;
		windowMaximum = upperQuantile;
	}

	// set the filter properties
	rescaleIntensity->SetWindowMinimum( windowMinimum );
	rescaleIntensity->SetWindowMaximum( windowMaximum );
	rescaleIntensity->SetInput( mInput );
		
	// update the filter
	try
	{
		rescaleIntensity->Update();

		if (multiplyByConstant < 0)
			mOutput = rescaleIntensity->GetOutput();
		else
		{
			//itk::MultiplyByConstantImageFilter<ImageType, double, ImageType>::Pointer multiplyFilter = itk::MultiplyByConstantImageFilter<ImageType, double, ImageType>::New();
			itk::MultiplyImageFilter<ImageType, ImageType, ImageType>::Pointer multiplyFilter = itk::MultiplyImageFilter<ImageType, ImageType, ImageType>::New(); 
			multiplyFilter->SetConstant( multiplyByConstant );
			multiplyFilter->SetInput( rescaleIntensity->GetOutput() );
			multiplyFilter->SetReleaseDataFlag( true );
			itkTryCatch( multiplyFilter->Update(), "IntensityWindowingImageFilter --> multiply by constnat." );

			mOutput = multiplyFilter->GetOutput();
		}
	}
	catch( itk::ExceptionObject & err )
	{
		std::cout << "ExceptionObject caught !" << std::endl;
		std::cout << err << std::endl;
		return;
	}

	// update the process widget
	ProcessObjectWidget::Update();

	// log the performance
	ProcessObjectWidget::LogPerformance();
}

} // namespace ITKKIT
