# Supplementary material for: Fast Segmentation of Stained Nuclei in Terabyte-Scale, Time Resolved 3D Microscopy Image Stacks
Source: PLoS One. 2014 Feb 27;9(2):e90036. doi: 10.1371/journal.pone.0090036 (PMC3937404; doi:10.1371/journal.pone.0090036)
Supplement: File S1 — Implementation of the TWANG Segmentation Algorithm. C++ source code of the fast segmentation pipeline presented in this paper. The provided archive contains all sources, installation instructions and an example image. (ZIP) [file pone.0090036.s001.zip › Software_S1/source/ITKDefinitions.h]

/**
 * Fast Segmentation of Stained Nuclei in Terabyte-Scale 3D+T Microscopy Images.
 * Copyright (C) 2013 J. Stegmaier, J. C. Otte, A. Kobitski, A. Bartschat, A. Garcia, G. U. Nienhaus, U. Str�hle and R. Mikut
 *
 * This program is free software: you can redistribute it and/or modify
 * it under the terms of the GNU General Public License as published by
 * the Free Software Foundation, either version 3 of the License, or
 * (at your option) any later version.
 *
 * This program is distributed in the hope that it will be useful,
 * but WITHOUT ANY WARRANTY; without even the implied warranty of
 * MERCHANTABILITY or FITNESS FOR A PARTICULAR PURPOSE. See the
 * GNU General Public License for more details.
 *
 * You should have received a copy of the GNU General Public License
 * along with this program. If not, see <http://www.gnu.org/licenses/>.
 *
 * Please refer to the documentation for more information about the software
 * as well as for installation instructions.
 *
 * If you use this application for your scientific work, please cite the corresponding publication
 *
 * J. Stegmaier, J. C. Otte, A. Kobitski, A. Bartschat, A. Garcia, G. U. Nienhaus, U. Str�hle, R. Mikut,
 * Fast Segmentation of Stained Nuclei in Terabyte-Scale 3D+T Microscopy Images. 2013.
 *
 */

#ifndef __ITKKIT_ITKDEFINITIONS_H
#define __ITKKIT_ITKDEFINITIONS_H

// include required headers
#include "itkPoint.h"
#include "itkImage.h"
#include "itkImageFileReader.h"
#include "itkImageFileWriter.h"
#include "itkCastImageFilter.h"

// include itk/vtk related headers
#include "itkImage.h"
#include "itkImageFileReader.h"
#include "itkImageFileReader.h"
#include "itkGradientMagnitudeImageFilter.h"
#include "itkGradientMagnitudeRecursiveGaussianImageFilter.h"
#include "itkLaplacianRecursiveGaussianImageFilter.h"

// preprocessor macro for a try catch construct
#define itkTryCatch(expression, description)	                \
	try															\
	{															\
		expression;												\
	}															\
	catch( itk::ExceptionObject & err )							\
	{															\
		std::cout << "ExceptionObject caught in: " << description << std::endl;	\
		std::cout << err << std::endl;							\
		return;													\
	}															\

// preprocessor macro for a try catch construct
#define itkTryCatchWithReturn(expression, description)	        \
	try															\
	{															\
		expression;												\
	}															\
	catch( itk::ExceptionObject & err )							\
	{															\
		std::cout << "ExceptionObject caught in: " << description << std::endl;	\
		std::cout << err << std::endl;							\
		return NULL;											\
	}															\


// define the namespace ITKKIT
namespace ITKKIT
{
	////////////////////////////////////////////////////////////////////////////////////////////////////
	// ITK Pixel Types.
	typedef char							PixelChar;
	typedef short							PixelShort;
	typedef int								PixelInt;
	typedef unsigned char					PixelUChar;
	typedef unsigned short					PixelUShort;
	typedef unsigned int					PixelUInt;
	typedef float							PixelFloat;
	typedef double							PixelDouble;


	////////////////////////////////////////////////////////////////////////////////////////////////////
	// ITK point types for 2D
	typedef itk::Point<char, 2>				Point2Char;
	typedef itk::Point<short, 2>			Point2Short;
	typedef itk::Point<int, 2>				Point2Int;
	typedef itk::Point<unsigned char, 2>	Point2UChar;
	typedef itk::Point<unsigned char, 2>	Point2UShort;
	typedef itk::Point<unsigned int, 2>		Point2UInt;
	typedef itk::Point<float, 2>			Point2Float;
	typedef itk::Point<double, 2>			Point2Double;
	
	// ITK point types for 3D
	typedef itk::Point<char, 3>				Point3Char;
	typedef itk::Point<short, 3>			Point3Short;
	typedef itk::Point<int, 3>				Point3Int;
	typedef itk::Point<unsigned char, 3>	Point3UChar;
	typedef itk::Point<unsigned char, 3>	Point3UShort;
	typedef itk::Point<unsigned int, 3>		Point3UInt;
	typedef itk::Point<float, 3>			Point3Float;
	typedef itk::Point<double, 3>			Point3Double;

	// ITK point types for 4D
	typedef itk::Point<char, 4>				Point4Char;
	typedef itk::Point<short, 4>			Point4Short;
	typedef itk::Point<int, 4>				Point4Int;
	typedef itk::Point<unsigned char, 4>	Point4UChar;
	typedef itk::Point<unsigned char, 4>	Point4UShort;
	typedef itk::Point<unsigned int, 4>		Point4UInt;
	typedef itk::Point<float, 4>			Point4Float;
	typedef itk::Point<double, 4>			Point4Double;


	////////////////////////////////////////////////////////////////////////////////////////////////////
	// ITK image types for 2D
	typedef itk::Image<PixelChar, 2>		Image2Char;
	typedef itk::Image<PixelShort, 2>		Image2Short;
	typedef itk::Image<PixelInt, 2>			Image2Int;
	typedef itk::Image<PixelUChar, 2>		Image2UChar;
	typedef itk::Image<PixelUShort, 2>		Image2UShort;
	typedef itk::Image<PixelUInt, 2>		Image2UInt;
	typedef itk::Image<PixelFloat, 2>		Image2Float;
	typedef itk::Image<PixelDouble, 2>		Image2Double;

	// ITK image types for 3D
	typedef itk::Image<PixelChar, 3>		Image3Char;
	typedef itk::Image<PixelShort, 3>		Image3Short;
	typedef itk::Image<PixelInt, 3>			Image3Int;
	typedef itk::Image<PixelUChar, 3>		Image3UChar;
	typedef itk::Image<PixelUShort, 3>		Image3UShort;
	typedef itk::Image<PixelUInt, 3>		Image3UInt;
	typedef itk::Image<PixelFloat, 3>		Image3Float;
	typedef itk::Image<PixelDouble, 3>		Image3Double;

	// ITK image types for 4D
	typedef itk::Image<PixelChar, 4>		Image4Char;
	typedef itk::Image<PixelShort, 4>		Image4Short;
	typedef itk::Image<PixelInt, 4>			Image4Int;
	typedef itk::Image<PixelUChar, 4>		Image4UChar;
	typedef itk::Image<PixelUShort, 4>		Image4UShort;
	typedef itk::Image<PixelUInt, 4>		Image4UInt;
	typedef itk::Image<PixelFloat, 4>		Image4Float;
	typedef itk::Image<PixelDouble, 4>		Image4Double;


	////////////////////////////////////////////////////////////////////////////////////////////////////
	// ITK image reader types for 2D images
	typedef itk::ImageFileReader<Image2Char>	Reader2Char;
	typedef itk::ImageFileReader<Image2Short>	Reader2Short;
	typedef itk::ImageFileReader<Image2Int>		Reader2Int;
	typedef itk::ImageFileReader<Image2UChar>	Reader2UChar;
	typedef itk::ImageFileReader<Image2UShort>	Reader2UShort;
	typedef itk::ImageFileReader<Image2UInt>	Reader2UInt;
	typedef itk::ImageFileReader<Image2Float>	Reader2Float;
	typedef itk::ImageFileReader<Image2Double>	Reader2Double;

	// ITK image reader types for 3D images
	typedef itk::ImageFileReader<Image3Char>	Reader3Char;
	typedef itk::ImageFileReader<Image3Short>	Reader3Short;
	typedef itk::ImageFileReader<Image3Int>		Reader3Int;
	typedef itk::ImageFileReader<Image3UChar>	Reader3UChar;
	typedef itk::ImageFileReader<Image3UShort>	Reader3UShort;
	typedef itk::ImageFileReader<Image3UInt>	Reader3UInt;
	typedef itk::ImageFileReader<Image3Float>	Reader3Float;
	typedef itk::ImageFileReader<Image3Double>	Reader3Double;

	// ITK image reader types for 4D images
	typedef itk::ImageFileReader<Image4Char>	Reader4Char;
	typedef itk::ImageFileReader<Image4Short>	Reader4Short;
	typedef itk::ImageFileReader<Image4Int>		Reader4Int;
	typedef itk::ImageFileReader<Image4UChar>	Reader4UChar;
	typedef itk::ImageFileReader<Image4UShort>	Reader4UShort;
	typedef itk::ImageFileReader<Image4UInt>	Reader4UInt;
	typedef itk::ImageFileReader<Image4Float>	Reader4Float;
	typedef itk::ImageFileReader<Image4Double>	Reader4Double;

	////////////////////////////////////////////////////////////////////////////////////////////////////
	// ITK image writer types for 2D images
	typedef itk::ImageFileWriter<Image2Char>	Writer2Char;
	typedef itk::ImageFileWriter<Image2Short>	Writer2Short;
	typedef itk::ImageFileWriter<Image2Int>		Writer2Int;
	typedef itk::ImageFileWriter<Image2UChar>	Writer2UChar;
	typedef itk::ImageFileWriter<Image2UShort>	Writer2UShort;
	typedef itk::ImageFileWriter<Image2UInt>	Writer2UInt;
	typedef itk::ImageFileWriter<Image2Float>	Writer2Float;
	typedef itk::ImageFileWriter<Image2Double>	Writer2Double;

	// ITK image writer types for 3D images
	typedef itk::ImageFileWriter<Image3Char>	Writer3Char;
	typedef itk::ImageFileWriter<Image3Short>	Writer3Short;
	typedef itk::ImageFileWriter<Image3Int>		Writer3Int;
	typedef itk::ImageFileWriter<Image3UChar>	Writer3UChar;
	typedef itk::ImageFileWriter<Image3UShort>	Writer3UShort;
	typedef itk::ImageFileWriter<Image3UInt>	Writer3UInt;
	typedef itk::ImageFileWriter<Image3Float>	Writer3Float;
	typedef itk::ImageFileWriter<Image3Double>	Writer3Double;

	// ITK image writer types for 4D images
	typedef itk::ImageFileWriter<Image4Char>	Writer4Char;
	typedef itk::ImageFileWriter<Image4Short>	Writer4Short;
	typedef itk::ImageFileWriter<Image4Int>		Writer4Int;
	typedef itk::ImageFileWriter<Image4UChar>	Writer4UChar;
	typedef itk::ImageFileWriter<Image4UShort>	Writer4UShort;
	typedef itk::ImageFileWriter<Image4UInt>	Writer4UInt;
	typedef itk::ImageFileWriter<Image4Float>	Writer4Float;
	typedef itk::ImageFileWriter<Image4Double>	Writer4Double;

	////////////////////////////////////////////////////////////////////////////////////////////////////
	// ITK types to actually use throughout the implementation
	//#define IMAGEDIMENSION2D 1
	#ifdef IMAGEDIMENSION2D
		typedef PixelFloat PixelType;
		typedef Image2Float ImageType;
		typedef Image2UChar ImageTypeUChar;
		typedef Point2Float Point2;
		typedef Point3Float Point3;
		typedef Point4Float Point4;
		typedef Reader2UShort ReaderType;
		typedef Reader2UChar ReaderSmallType;
		typedef Writer2UShort WriterType;
		typedef Writer2UChar WriterSmallType;
		typedef Writer2Float InternalWriterType;
		typedef Image2UShort ExternalImageType;
		typedef Image2UChar ExternalImageSmallType;
	#else
		typedef PixelFloat PixelType;
		typedef Image3Float ImageType;
		typedef Image3UChar ImageTypeUChar;
		typedef Point2Float Point2;
		typedef Point3Float Point3;
		typedef Point4Float Point4;
		typedef Reader3UShort ReaderType;
		typedef Reader3UChar ReaderSmallType;
		typedef Writer3UShort WriterType;
		typedef Writer3UChar WriterSmallType;
		typedef Writer3Float InternalWriterType;
		typedef Image3UShort ExternalImageType;
		typedef Image3UChar  ExternalImageSmallType;
		typedef Image2UShort ExternalImageSeriesType;
		typedef Image2UChar  ExternalImageSeriesSmallType;
	#endif

	typedef itk::CastImageFilter<ExternalImageType, ImageType> CastExternalToInternalTypeFilter;
	typedef itk::CastImageFilter<ImageType, ExternalImageType> CastInternalToExternalTypeFilter;
	typedef itk::CastImageFilter<ExternalImageType, ExternalImageSmallType> CastExternalToExternalSmallTypeFilter;
	typedef itk::CastImageFilter<ExternalImageSmallType, ExternalImageType> CastExternalSmallToExternalTypeFilter;
	typedef itk::CastImageFilter<ExternalImageSmallType, ImageType> CastExternalSmallToInternalTypeFilter;
	typedef itk::CastImageFilter<ImageType, ExternalImageSmallType> CastInternalToExternalSmallTypeFilter;
} // namespace ITKKIT


#endif
