# Supplementary material for: Fast Segmentation of Stained Nuclei in Terabyte-Scale, Time Resolved 3D Microscopy Image Stacks
Source: PLoS One. 2014 Feb 27;9(2):e90036. doi: 10.1371/journal.pone.0090036 (PMC3937404; doi:10.1371/journal.pone.0090036)
Supplement: File S1 — Implementation of the TWANG Segmentation Algorithm. C++ source code of the fast segmentation pipeline presented in this paper. The provided archive contains all sources, installation instructions and an example image. (ZIP) [file pone.0090036.s001.zip › Software_S1/source/itkExtractKeyPointsImageFilter.cpp]

/**
 * Fast Segmentation of Stained Nuclei in Terabyte-Scale 3D+T Microscopy Images.
 * Copyright (C) 2013 J. Stegmaier, J. C. Otte, A. Kobitski, A. Bartschat, A. Garcia, G. U. Nienhaus, U. Str�hle and R. Mikut
 *
 * This program is free software: you can redistribute it and/or modify
 * it under the terms of the GNU General Public License as published by
 * the Free Software Foundation, either version 3 of the License, or
 * (at your option) any later version.
 *
 * This program is distributed in the hope that it will be useful,
 * but WITHOUT ANY WARRANTY; without even the implied warranty of
 * MERCHANTABILITY or FITNESS FOR A PARTICULAR PURPOSE. See the
 * GNU General Public License for more details.
 *
 * You should have received a copy of the GNU General Public License
 * along with this program. If not, see <http://www.gnu.org/licenses/>.
 *
 * Please refer to the documentation for more information about the software
 * as well as for installation instructions.
 *
 * If you use this application for your scientific work, please cite the corresponding publication
 *
 * J. Stegmaier, J. C. Otte, A. Kobitski, A. Bartschat, A. Garcia, G. U. Nienhaus, U. Str�hle, R. Mikut,
 * Fast Segmentation of Stained Nuclei in Terabyte-Scale 3D+T Microscopy Images. 2013.
 *
 */

#ifndef __ITKKIT_EXTRACTKEYPOINTSIMAGEFILTER_HXX
#define __ITKKIT_EXTRACTKEYPOINTSIMAGEFILTER_HXX

// include required headers
#include "itkExtractKeyPointsImageFilter.h"
#include "itkConstNeighborhoodIterator.h"
#include "itkNeighborhoodInnerProduct.h"
#include "itkImageRegionIterator.h"
#include "itkNeighborhoodAlgorithm.h"
#include "itkOffset.h"
#include "itkProgressReporter.h"
#include <fstream>
#include <iostream>
#include <QtCore/QFile>
#include <QtCore/QTextStream>

// namespace itk
namespace itk
{

// the default constructor
template< class TInputImage, class TOutputImage, class TMaximumScaleImage >
ExtractKeyPointsImageFilter< TInputImage, TOutputImage, TMaximumScaleImage >
::ExtractKeyPointsImageFilter()
{
	mMaximumScaleImage = NULL;
	mNeighborhoodRadius = 1;
	mMinimumSeedCombinations = 1;
	mNeighborhood3D = true;
	mFileName = "";
	mFuseSeedPoints = false;
	mRemove2DSeedsTouching3DSeeds = false;
}


// the destructor
template< class TInputImage, class TOutputImage, class TMaximumScaleImage >
ExtractKeyPointsImageFilter< TInputImage, TOutputImage, TMaximumScaleImage >
::~ExtractKeyPointsImageFilter()
{
	itk::ThreadIdType numThreads = this->GetNumberOfThreads();
	for (itk::ThreadIdType i=0; i<numThreads; ++i)
	{
		mKeyPoints[i].clear();
	}

	delete[] mKeyPoints;
}


// before threaded generate data
template< class TInputImage, class TOutputImage, class TMaximumScaleImage >
void ExtractKeyPointsImageFilter< TInputImage, TOutputImage, TMaximumScaleImage >::BeforeThreadedGenerateData()
{
	// get the input
	typename InputImageType::ConstPointer input  = this->GetInput();

	// initialize the seed array for each thread
	itk::ThreadIdType numThreads = this->GetNumberOfThreads();
	mKeyPoints = new std::vector<typename NeighborhoodIteratorType::IndexType>[numThreads];
	mSeedPoints2D = new std::vector< SeedPointType>[numThreads];
	mSeedPoints3D = new std::vector< SeedPointType>[numThreads];

	// extract the mean of the input image which is used as seed threshold if -1 is specified
	if (mThreshold < 0)
	{
		// calculate histogram and scale to the selected quantiles
		ImageRegionConstIterator<InputImageType> inputIterator( input, input->GetLargestPossibleRegion() );
		inputIterator.GoToBegin();
		unsigned int numPixels = input->GetLargestPossibleRegion().GetSize()[0]*input->GetLargestPossibleRegion().GetSize()[1]*input->GetLargestPossibleRegion().GetSize()[2];
		double sumOfIntensities = 0.0;

		// fill the histogram
		while (inputIterator.IsAtEnd() == false)
		{
			sumOfIntensities += inputIterator.Get();
			++inputIterator;
		}

		mThreshold = sumOfIntensities / (float)numPixels;

		// show new calculated threshold
		std::cout << "+ Using mean based threshold, which is set to: " << mThreshold << std::endl;
	}

	// fill the output buffer with zeros
	typename OutputImageType::Pointer output = this->GetOutput();
	output->FillBuffer(0);
}


// the thread generate data
template< class TInputImage, class TOutputImage, class TMaximumScaleImage >
void ExtractKeyPointsImageFilter< TInputImage, TOutputImage, TMaximumScaleImage >::ThreadedGenerateData(const OutputImageRegionType & outputRegionForThread, ThreadIdType threadId)
{
	// define input and output image pointers
	typename InputImageType::ConstPointer input  = this->GetInput();
	typename OutputImageType::Pointer output = this->GetOutput();

	// define the output region to be without the border
	typename OutputImageType::RegionType regionWithoutBorders;
	typename OutputImageRegionType::IndexType regionWithoutBordersIndex;
	typename OutputImageRegionType::SizeType regionWithoutBordersSize;
	regionWithoutBordersIndex[0] = outputRegionForThread.GetIndex(0)+mNeighborhoodRadius;
	regionWithoutBordersIndex[1] = outputRegionForThread.GetIndex(1)+mNeighborhoodRadius;
	regionWithoutBordersIndex[2] = outputRegionForThread.GetIndex(2)+mNeighborhoodRadius;
	regionWithoutBordersSize[0] = outputRegionForThread.GetSize(0)-2*mNeighborhoodRadius;
	regionWithoutBordersSize[1] = outputRegionForThread.GetSize(1)-2*mNeighborhoodRadius;
	regionWithoutBordersSize[2] = outputRegionForThread.GetSize(2)-2*mNeighborhoodRadius;
	
	// set the region
	regionWithoutBorders.SetIndex(regionWithoutBordersIndex);
	regionWithoutBorders.SetSize(regionWithoutBordersSize);

	// perform 3d seed point detection followed by 2d detection.
	// pixels in the direct neighborhood of a 3d seed will be skipped by 2d detection.
	for (int i=0; i<2; ++i)
	{
		// specify the neighborhood by the provided radius
		typename NeighborhoodIteratorType::RadiusType radius;
		radius.Fill( mNeighborhoodRadius );

		// check if extraction should be performed at all
		if (mNeighborhood3D != 2 && i != mNeighborhood3D)
			continue;

		// remove 3rd dimension of the neighborhood iterator for 2d detection.
		if (i == 0 && input->GetImageDimension() == 3)
			radius[2] = 0;
	
		// specify input and output iterators
		ConstNeighborhoodIterator< InputImageType > inputIterator( radius, input, outputRegionForThread );
		ImageRegionIterator< OutputImageType > outputIterator( output, outputRegionForThread );
		ImageRegionIterator< MaximumScaleImageType > maximumScaleIterator( mMaximumScaleImage, outputRegionForThread );

		// get the number of neighbours and the center pixel index
		unsigned int numNeighbors = inputIterator.Size();
		unsigned int centerIndex = (numNeighbors-1)/2;

		// initialize current value and maximum flag
		InputRealType currentValue = 0.0;
		bool maximum = true;

		// reset the iterators
		inputIterator.GoToBegin();
		outputIterator.GoToBegin();
		maximumScaleIterator.GoToBegin();

		// temporary variables for bound checking of neighborhood pixels
		typename ConstNeighborhoodIterator< InputImageType >::OffsetType internalIndex;
		typename ConstNeighborhoodIterator< InputImageType >::OffsetType offset;

		// neighborhood loop variable
		unsigned int j;

		// loop trough the region
		while ( !inputIterator.IsAtEnd() )
		{
			// get current value
			currentValue = static_cast< InputRealType >( inputIterator.GetCenterPixel() );
			maximum = true;
		
			// if value is below threshold skip further calculations
			if (currentValue < mThreshold) // || outputIterator.Value() > 0)
			{
				++inputIterator;
				++outputIterator;
				++maximumScaleIterator;
				continue;
			}

			int currentScale = maximumScaleIterator.Value();
			
			// check if current pixel is greater than the neighbors
			//numPixels = inputIterator.GetSize()[0]*inputIterator.GetSize()[1]*inputIterator.GetSize()[2];
			for (j=0; j<numNeighbors; ++j)
			{
				if (j != centerIndex && inputIterator.GetPixel(j) >= currentValue)
				{
					maximum = false;
					break;
				}
			}
			
			// store the keypoint if it is a maximum
			if (maximum == true)
			{
				mKeyPoints[threadId].push_back( inputIterator.GetIndex() );
				
				// add seed point to the corresponding array
				if (i == 0)
					mSeedPoints2D[threadId].push_back( SeedPointType(inputIterator.GetIndex(), maximumScaleIterator.Value(), 0, currentValue, false) );
				else
					mSeedPoints3D[threadId].push_back( SeedPointType(inputIterator.GetIndex(), maximumScaleIterator.Value(), 0, currentValue, true) );

				outputIterator.Set( currentValue );
			}
			
			// increase the iterators
			++inputIterator;
			++outputIterator;
			++maximumScaleIterator;
		}
	}
}


// after threaded generate data
template< class TInputImage, class TOutputImage, class TMaximumScaleImage >
void ExtractKeyPointsImageFilter< TInputImage, TOutputImage, TMaximumScaleImage >::AfterThreadedGenerateData()
{
	// get the output
	typename InputImageType::ConstPointer input  = this->GetInput();
	typename OutputImageType::Pointer output = this->GetOutput();

	// get the spacing of the image
	typename InputImageType::SpacingType spacing = input->GetSpacing();

	// create file for writing the keypoints
	std::ofstream keyPointsFile;
	std::ofstream globalKeyPointsFile;
	keyPointsFile.open( mFileName.toAscii().data() );

	// merge keypoints of the threads
	unsigned int num3DSeedPoints = 0;
	unsigned int numSeedPointsPerThread = 0;
	unsigned int currentSeedPointID = 0;
	unsigned int x = 0;
	unsigned int y = 0;
	unsigned int z = 0;

	// perform the fusion of detected 2d and 3d seeds. 3d seeds are prefered but are more unlikely to be found
	std::vector<SeedPointType> originalSeedPoints;
	std::vector<int> originalSeedPointCombinations;
	std::vector<int> mergeIndex;

	// add the 3d seed points of all threads to the seed point file
	itk::ThreadIdType numThreads = this->GetNumberOfThreads();
	for (itk::ThreadIdType i=0; i<numThreads; ++i)
	{
		numSeedPointsPerThread = mSeedPoints3D[i].size();
		num3DSeedPoints += numSeedPointsPerThread;

		for (int j=0; j<numSeedPointsPerThread; ++j)
		{
			// increase keypoint counter
			++currentSeedPointID;

			// convert seed to physical space and apply offset if specified
			NeighborhoodIteratorIndexType index = mSeedPoints3D[i][j].GetIndex();
			index[0] = index[0]*spacing[0] + mKeyPointOffset;
			index[1] = index[1]*spacing[1] + mKeyPointOffset;
			index[2] = index[2]*spacing[2] + mKeyPointOffset;
	
			// add the seed point to the seed vector
			originalSeedPoints.push_back( SeedPointType(index, mSeedPoints3D[i][j].GetScale(), currentSeedPointID, mSeedPoints3D[i][j].GetIntensity(), true) );
			originalSeedPointCombinations.push_back(3);
			mergeIndex.push_back(-1);
		}
	}

	// display the number of nuclei found in 3d scale space
	std::cout << "+ Found " << num3DSeedPoints << " seed points in 3d neighborhood." << std::endl;

	// variable for the current seed point
	float xDist, yDist, zDist;
	float distance = 0.0;
	float minDistance = 1e19;
	float seedPointMinDistance = 0.0;
	int minIndex = -1;
	int num2DSeedPoints = 0;
	int currentSeedScale = 0;
	bool deleteSeed = false;
	NeighborhoodIteratorIndexType currentSeedIndex;

	// iterate trough the 2d seeds per thread and add them as well
	for (itk::ThreadIdType i=0; i<numThreads; ++i)
	{
		// get the number of thread seed points
		numSeedPointsPerThread = mSeedPoints2D[i].size();
		num2DSeedPoints += numSeedPointsPerThread;

		// loop through all seed points
		for (int j=0; j<numSeedPointsPerThread;++j)
		{
			// get the current seed point
			deleteSeed = false;
			currentSeedScale = mSeedPoints2D[i][j].GetScale();
			currentSeedIndex = mSeedPoints2D[i][j].GetIndex();
			currentSeedIndex[0] = currentSeedIndex[0]*spacing[0] + mKeyPointOffset;
			currentSeedIndex[1] = currentSeedIndex[1]*spacing[1] + mKeyPointOffset;
			currentSeedIndex[2] = currentSeedIndex[2]*spacing[2] + mKeyPointOffset;

			// check if seed point is in the scale radius sphere of a 3d seed
			if (mRemove2DSeedsTouching3DSeeds == true)
			{
				for (int k=0; k<num3DSeedPoints; ++k)
				{
					// update the minimum distance according to the maximum of the seed point radii. If the distance of two centroids
					// is smaller than the maximum radius, one of the centroids clearly lies within the bounding sphere of the other seed.
					seedPointMinDistance = 1.41 * (originalSeedPoints[k].GetScale() + currentSeedScale);

					// calculate the x,y,z distances with spacing correction
					xDist = abs(currentSeedIndex[0]-originalSeedPoints[k].GetIndex()[0]);
					yDist = abs(currentSeedIndex[1]-originalSeedPoints[k].GetIndex()[1]);
					zDist = abs(currentSeedIndex[2]-originalSeedPoints[k].GetIndex()[2]);

					// don't fuse the seed with itself or very far seeds
					if (xDist > seedPointMinDistance || yDist > seedPointMinDistance || zDist > seedPointMinDistance)
						continue;

					// calculate the distance
					distance = sqrtf( float(powf(xDist,2.0) + powf(yDist,2.0) + powf(zDist,2.0)));

					// break if mindistance is already smaller than threshold
					if (distance < seedPointMinDistance)
					{
						deleteSeed = true;
						break;
					}
				}
			}

			// add the seed if delete is not set
			if (deleteSeed == false)
			{
				// increase seed point id
				++currentSeedPointID;

				// add the seed point to the seed vector
				originalSeedPoints.push_back( SeedPointType(currentSeedIndex, mSeedPoints2D[i][j].GetScale(), currentSeedPointID, mSeedPoints2D[i][j].GetIntensity(), false) );
				originalSeedPointCombinations.push_back(1);
				mergeIndex.push_back(-1);
			}
		}
	}

	// display the number of nuclei found in 2d scale space
	std::cout << "+ Found " << num2DSeedPoints << " seed points in 2d neighborhood." << std::endl;
	if (mRemove2DSeedsTouching3DSeeds == true)
	{
		std::cout << "+ Found (" << currentSeedPointID - num3DSeedPoints << " / " << num2DSeedPoints << ") seed points in 2d neighborhood that were not touching a 3d seed point within the seed radius." << std::endl;
		std::cout << "+ Discarded (" << num2DSeedPoints - (currentSeedPointID - num3DSeedPoints) << " / " << num2DSeedPoints << ") seed points due to being in the radius bounding sphere of a 3d seed point." << std::endl;
	}

	// fuse nearby seed points according to a minimum distance
	int numFusedSeeds = 0;
	if (mFuseSeedPoints == true)
	{
		int currentIndex = 0;
		bool finished = false;

		// loop through the seeds and combine according to minimum distance
		while (finished == false)
		{
			// reinit min distance and min index
			minDistance = 1e19;
			minIndex = -1;

			// skip seed if it was already combined previously
			if (mergeIndex[currentIndex] >= 0)
			{
				++currentIndex;

				// check if maximal index is reached
				if (currentIndex == originalSeedPoints.size())
					finished = true;

				continue;
			}
			
			// find the minimal seed point
			const int numOriginalSeedPoints = originalSeedPoints.size();
			for (int i=0; i<numOriginalSeedPoints;++i)
			{
				// skip seeds that were already merged
				//if (originalSeedPointCombinations[i] < 0 || i == currentIndex)
				if (i == currentIndex || mergeIndex[i] == currentIndex)
					continue;

				// update the minimum distance according to the maximum of the seed point radii. If the distance of two centroids
				// is smaller than the maximum radius, one of the centroids clearly lies within the bounding sphere of the other seed.
				seedPointMinDistance = 1.41 * std::max<int>(originalSeedPoints[currentIndex].GetScale(), originalSeedPoints[i].GetScale());

				// calculate the x,y,z distances with spacing correction
				xDist = abs(originalSeedPoints[currentIndex].GetIndex()[0]-originalSeedPoints[i].GetIndex()[0]);
				yDist = abs(originalSeedPoints[currentIndex].GetIndex()[1]-originalSeedPoints[i].GetIndex()[1]);
				zDist = abs(originalSeedPoints[currentIndex].GetIndex()[2]-originalSeedPoints[i].GetIndex()[2]);

				// don't fuse the seed with itself or very far seeds
				if (xDist > seedPointMinDistance || yDist > seedPointMinDistance || zDist > seedPointMinDistance)
					continue;

				// calculate the distance
				distance = sqrtf( float(powf(xDist,2.0) + powf(yDist,2.0) + powf(zDist,2.0)));

				// update the minimum distance
				if (distance < minDistance)
				{
					minDistance = distance;
					minIndex = i;
				}
			}

			// if seeds are closer than the minimum distance they are merged
			// iterative mean calculation is used, i.e. it is stored how many elements were used to form the mean so far.
			// mu1 = 1/2*(value1+value2); mu1 = 1/3*(2*mu1 + value3); mu2 = 1/4*(3*mu2 + value4), ...
			// otherwise each new seed point has more influence than the other ones.
			if (minDistance < seedPointMinDistance)
			{
				if (originalSeedPoints[currentIndex].GetIntensity() <= originalSeedPoints[minIndex].GetIntensity())
				{
					if (mergeIndex[minIndex] >= 0)
					{
						mergeIndex[currentIndex] = mergeIndex[minIndex];
						originalSeedPointCombinations[mergeIndex[minIndex]]++;
						originalSeedPointCombinations[minIndex] = -1;
					}
					else
					{
						mergeIndex[currentIndex] = minIndex;
						originalSeedPointCombinations[minIndex]++;
					}

					// update indices if local maxima assignemtns change
					for (int i=0; i<originalSeedPoints.size(); ++i)
					{
						if (mergeIndex[i] == currentIndex)
							mergeIndex[i] = mergeIndex[currentIndex];
					}

					originalSeedPointCombinations[currentIndex] = -1;
				}
				else
				{
					mergeIndex[minIndex] = currentIndex;
					originalSeedPointCombinations[currentIndex]++;
					originalSeedPointCombinations[minIndex] = -1;
				}

				++numFusedSeeds;
			}
			else
			{
				// increase the object index
				++currentIndex;

				// check if maximal index is reached
				if (currentIndex == originalSeedPoints.size())
					finished = true;
			}
		}
	}

	// write the remaining seeds to disk
	int numValidSeeds = 0;
	for (int j=0; j<originalSeedPoints.size(); ++j)
	{
		if (originalSeedPointCombinations[j] >= mMinimumSeedCombinations)
		{
			typename OutputImageType::IndexType index;
			index[0] = (originalSeedPoints[j].GetIndex()[0]-mKeyPointOffset)/spacing[0];
			index[1] = (originalSeedPoints[j].GetIndex()[1]-mKeyPointOffset)/spacing[1];
			index[2] = (originalSeedPoints[j].GetIndex()[2]-mKeyPointOffset)/spacing[2];
			output->SetPixel(index, 1.0);

			int newScale = originalSeedPoints[j].GetScale();
			keyPointsFile << j << "," << newScale << "," << int(0.5+originalSeedPoints[j].GetIndex()[0]) << "," << int(0.5+originalSeedPoints[j].GetIndex()[1]) << "," << int(0.5+originalSeedPoints[j].GetIndex()[2]) << "," << originalSeedPoints[j].GetIntensity() << "," << originalSeedPoints[j].GetSeedPoint3D() << "," << originalSeedPointCombinations[j] << std::endl;
			++numValidSeeds;
		}
	}

	// close the file handle
	keyPointsFile.close();

	// display the number of combined nuclei
	if (mFuseSeedPoints == true)
		std::cout << "+ Combined (" << (originalSeedPoints.size()-numValidSeeds) << " / " <<  originalSeedPoints.size() << ") detected seed points." << std::endl;

	// print success message
	std::cout << "+ ExtractKeyPointsImageFilter: Found " << numValidSeeds << " local maxima in the provided image." << std::endl;

	// print the spacing of the investigated image
	std::cout << "+ Seed locations were transformed to physical space with the following spacing: [" << spacing[0] << ", " << spacing[1] << ", " << spacing[2] << "]" << std::endl;
}

} // end namespace itk

#endif
