# Supplementary material for: Fast Segmentation of Stained Nuclei in Terabyte-Scale, Time Resolved 3D Microscopy Image Stacks
Source: PLoS One. 2014 Feb 27;9(2):e90036. doi: 10.1371/journal.pone.0090036 (PMC3937404; doi:10.1371/journal.pone.0090036)
Supplement: File S1 — Implementation of the TWANG Segmentation Algorithm. C++ source code of the fast segmentation pipeline presented in this paper. The provided archive contains all sources, installation instructions and an example image. (ZIP) [file pone.0090036.s001.zip › Software_S1/source/itkExtractKeyPointsImageFilter.h]

/**
 * Fast Segmentation of Stained Nuclei in Terabyte-Scale 3D+T Microscopy Images.
 * Copyright (C) 2013 J. Stegmaier, J. C. Otte, A. Kobitski, A. Bartschat, A. Garcia, G. U. Nienhaus, U. Str�hle and R. Mikut
 *
 * This program is free software: you can redistribute it and/or modify
 * it under the terms of the GNU General Public License as published by
 * the Free Software Foundation, either version 3 of the License, or
 * (at your option) any later version.
 *
 * This program is distributed in the hope that it will be useful,
 * but WITHOUT ANY WARRANTY; without even the implied warranty of
 * MERCHANTABILITY or FITNESS FOR A PARTICULAR PURPOSE. See the
 * GNU General Public License for more details.
 *
 * You should have received a copy of the GNU General Public License
 * along with this program. If not, see <http://www.gnu.org/licenses/>.
 *
 * Please refer to the documentation for more information about the software
 * as well as for installation instructions.
 *
 * If you use this application for your scientific work, please cite the corresponding publication
 *
 * J. Stegmaier, J. C. Otte, A. Kobitski, A. Bartschat, A. Garcia, G. U. Nienhaus, U. Str�hle, R. Mikut,
 * Fast Segmentation of Stained Nuclei in Terabyte-Scale 3D+T Microscopy Images. 2013.
 *
 */

#ifndef __ITKKIT_EXTRACTKEYPOINTSIMAGEFILTER_H
#define __ITKKIT_EXTRACTKEYPOINTSIMAGEFILTER_H

// include required headers
#include "itkBoxImageFilter.h"
#include "itkImage.h"
#include "itkNumericTraits.h"
#include "itkNeighborhoodIterator.h"
#include "itkConstNeighborhoodIterator.h"
#include "itkZeroFluxNeumannBoundaryCondition.h"
#include <vector>
#include <QString>

namespace itk
{

/**
 * @class SeedPoint container class for seed points.
 * used to store informatino such as index, scale, intensity and an id.
 */
template<class TInputImage>
class SeedPoint
{
	public:
		typedef typename TInputImage::IndexType IndexType;
		SeedPoint(IndexType index, float scale, int id = 0, float intensity = 0.0, bool seedPoint3D = false) { m_Index = index; m_Scale = scale; m_ID = id; m_Intensity = intensity; m_SeedPoint3D = seedPoint3D; }
		~SeedPoint() {}

		IndexType GetIndex() { return m_Index; }
		int GetID() { return m_ID; }
		void SetIndex(IndexType index) { m_Index = index; }
		float GetIntensity() { return m_Intensity; }
		float GetScale() { return m_Scale; }
		bool GetSeedPoint3D() { return m_SeedPoint3D; }
		void SetScale(float scale) { m_Scale = scale; }
		void SetID(int id) { m_ID = id; }
		void SetIntensity(float intensity) {m_Intensity = intensity; }
		void SetSeedPoint3D(bool seedPoint3D) { m_SeedPoint3D = seedPoint3D; }

	private:
		IndexType m_Index;
		float m_Scale;
		float m_Intensity;
		int m_ID;
		bool m_SeedPoint3D;
};


/**
 * @class ExtractKeyPointsImageFilter extracts local maxima from a given image.
 */
template< class TInputImage, class TOutputImage, class TMaximumScaleImage >
class ITK_EXPORT ExtractKeyPointsImageFilter : public BoxImageFilter< TInputImage, TOutputImage >
{
public:
  // Extract dimension from input and output image.
  itkStaticConstMacro(InputImageDimension, unsigned int, TInputImage::ImageDimension);
  itkStaticConstMacro(OutputImageDimension, unsigned int, TOutputImage::ImageDimension);

  // Convenient typedefs for simplifying declarations.
  typedef TInputImage  InputImageType;
  typedef TOutputImage OutputImageType;
  typedef TMaximumScaleImage MaximumScaleImageType;

  // Standard class typedefs.
  typedef ExtractKeyPointsImageFilter                       Self;
  typedef BoxImageFilter< InputImageType, OutputImageType > Superclass;
  typedef SmartPointer< Self >                              Pointer;
  typedef SmartPointer< const Self >                        ConstPointer;

  // Method for creation through the object factory.
  itkNewMacro(Self);

  // Run-time type information (and related methods).
  itkTypeMacro(ExtractKeyPointsImageFilter, BoxImageFilter);

  // Image typedef support.
  typedef typename InputImageType::PixelType                 InputPixelType;
  typedef typename OutputImageType::PixelType                OutputPixelType;
  typedef typename NumericTraits< InputPixelType >::RealType InputRealType;
  typedef SeedPoint< InputImageType >				 SeedPointType;

  typedef typename InputImageType::RegionType  InputImageRegionType;
  typedef typename OutputImageType::RegionType OutputImageRegionType;

  typedef typename InputImageType::SizeType InputSizeType;
  typedef typename itk::ZeroFluxNeumannBoundaryCondition<InputImageType, InputImageType> ZeroFluxNeumannBoundaryConditionType;
  typedef itk::NeighborhoodIterator< InputImageType, ZeroFluxNeumannBoundaryConditionType> NeighborhoodIteratorType;
  typedef typename NeighborhoodIteratorType::IndexType NeighborhoodIteratorIndexType;

  /** Sets the maxiumum scale image if this information is required for keypoint generation */
  void SetMaximumScaleImage(SmartPointer< MaximumScaleImageType > image)		{ mMaximumScaleImage = image; }

  /** Sets the filename for the keypoints file */
  void SetFileName(const QString& fileName)										{ mFileName = fileName; }
  
  /** Sets the keypoint threshold, i.e. keypoints below this value are omitted */
  void SetKeyPointThreshold( InputRealType threshold )							{ mThreshold = threshold; }

  /** Set the keypoint offset, e.g. use 1 for MATLAB like indices starting from 1...numPixels. */
  void SetKeyPointOffset(const unsigned int keyPointOffset)						{ mKeyPointOffset = keyPointOffset; }

  /** Set the neighborhood to use in the case of 3 dimensions */
  void SetNeighborhood3D(const int neighborhood3D)									{ mNeighborhood3D = neighborhood3D; }

  /** Set the neighborhood radius */
  void SetNeighborhoodRadius(const int neighborhoodRadius)						{ mNeighborhoodRadius = neighborhoodRadius; }

  /** Set fuse seed points */
  void SetFuseSeedPoints(bool fuseSeedPoint)									{ mFuseSeedPoints = fuseSeedPoint; }

  /** Set minimum seed combinations */
  void SetMinimumSeedCombinations(const int minimumSeedCombinations)			{ mMinimumSeedCombinations = minimumSeedCombinations; }

  /** Set flag for to remove 2d seeds if they are intersecting the bounding sphere of a 3d seed */
  void SetRemove2DSeedsTouching3DSeeds(bool remove2DSeedsTouching3DSeeds)  { mRemove2DSeedsTouching3DSeeds = remove2DSeedsTouching3DSeeds; }
  
#ifdef ITK_USE_CONCEPT_CHECKING
  /** Begin concept checking */
  itkConceptMacro( InputHasNumericTraitsCheck,
                   ( Concept::HasNumericTraits< InputPixelType > ) );
  /** End concept checking */
#endif
protected:
  ExtractKeyPointsImageFilter();
  virtual ~ExtractKeyPointsImageFilter();

  /** ExtractKeyPointsImageFilter can be implemented as a multithreaded filter.
   * Therefore, this implementation provides a ThreadedGenerateData()
   * routine which is called for each processing thread. The output
   * image data is allocated automatically by the superclass prior to
   * calling ThreadedGenerateData().  ThreadedGenerateData can only
   * write to the portion of the output image specified by the
   * parameter "outputRegionForThread"
   *
   * \sa BoxImageFilter::ThreadedGenerateData(),
   *     BoxImageFilter::GenerateData() */
  void ThreadedGenerateData(const OutputImageRegionType & outputRegionForThread,
                            ThreadIdType threadId);

  
  /** functions for prepareing and post-processing the threaded generation */
  void BeforeThreadedGenerateData();
  void AfterThreadedGenerateData();

private:
  ExtractKeyPointsImageFilter(const Self &); //purposely not implemented
  void operator=(const Self &);  //purposely not implemented

  SmartPointer< MaximumScaleImageType > mMaximumScaleImage; // pixel values represent the scale at which the maximum was detected
  
  InputRealType mThreshold; // keypoints below this value are omitted
  std::vector<NeighborhoodIteratorIndexType>* mKeyPoints;
  std::vector<SeedPointType>* mSeedPoints3D;
  std::vector<SeedPointType>* mSeedPoints2D;
  int mNeighborhood3D; // if true, 26 neighbors are used for 3d images, else only the neighbors in the xy plane are used
  int mNeighborhoodRadius; // set the neighborhood radius. Defaults to 1
  QString mFileName; // filename to write the keypoints to
  unsigned int mKeyPointOffset; // offset for the keypoint indices. e.g. for matlab each keypoint should be increased by 1
  bool mFuseSeedPoints;
  bool mRemove2DSeedsTouching3DSeeds;
  int mMinimumSeedCombinations;
};
} // end namespace itk

#ifndef ITK_MANUAL_INSTANTIATION
#include "itkExtractKeyPointsImageFilter.cpp"
#endif

#endif
