# Supplementary material for: Fast Segmentation of Stained Nuclei in Terabyte-Scale, Time Resolved 3D Microscopy Image Stacks
Source: PLoS One. 2014 Feb 27;9(2):e90036. doi: 10.1371/journal.pone.0090036 (PMC3937404; doi:10.1371/journal.pone.0090036)
Supplement: File S1 — Implementation of the TWANG Segmentation Algorithm. C++ source code of the fast segmentation pipeline presented in this paper. The provided archive contains all sources, installation instructions and an example image. (ZIP) [file pone.0090036.s001.zip › Software_S1/source/itkExtractRegionPropsImageFilter.hxx]

/**
 * Fast Segmentation of Stained Nuclei in Terabyte-Scale 3D+T Microscopy Images.
 * Copyright (C) 2013 J. Stegmaier, J. C. Otte, A. Kobitski, A. Bartschat, A. Garcia, G. U. Nienhaus, U. Str�hle and R. Mikut
 *
 * This program is free software: you can redistribute it and/or modify
 * it under the terms of the GNU General Public License as published by
 * the Free Software Foundation, either version 3 of the License, or
 * (at your option) any later version.
 *
 * This program is distributed in the hope that it will be useful,
 * but WITHOUT ANY WARRANTY; without even the implied warranty of
 * MERCHANTABILITY or FITNESS FOR A PARTICULAR PURPOSE. See the
 * GNU General Public License for more details.
 *
 * You should have received a copy of the GNU General Public License
 * along with this program. If not, see <http://www.gnu.org/licenses/>.
 *
 * Please refer to the documentation for more information about the software
 * as well as for installation instructions.
 *
 * If you use this application for your scientific work, please cite the corresponding publication
 *
 * J. Stegmaier, J. C. Otte, A. Kobitski, A. Bartschat, A. Garcia, G. U. Nienhaus, U. Str�hle, R. Mikut,
 * Fast Segmentation of Stained Nuclei in Terabyte-Scale 3D+T Microscopy Images. 2013.
 *
 */

// include required headers
#include "itkExtractRegionPropsImageFilter.h"
#include <iostream>
#include <fstream>
#include <string>

// namespace itk
namespace itk
{

// the default constructor
template <class TInputImageType>
ExtractRegionPropsImageFilter<TInputImageType>::ExtractRegionPropsImageFilter()
{
	this->SetNumberOfRequiredInputs( 1 );
	this->SetNumberOfRequiredOutputs( 0 );

	m_FileName = "";
	m_BinaryInput = true;
	m_CentroidOffset = 1;
	m_FullyConnected = true;
	m_LogResults = false;
}


// the destructor
template <class TInputImageType>
ExtractRegionPropsImageFilter<TInputImageType>::~ExtractRegionPropsImageFilter()
{
}


// generate the data
template <class TInputImageType>
void ExtractRegionPropsImageFilter<TInputImageType>::GenerateData()
{
	// get the input pointer
	typename InputImageType::ConstPointer input  = this->GetInput();

	// initialize the geometry extraction filter
	typename LabelGeometryImageFilterType::Pointer labelGeometryFilter =  LabelGeometryImageFilterType::New();
	labelGeometryFilter->SetCalculateOrientedBoundingBox( false );
	labelGeometryFilter->SetCalculateOrientedIntensityRegions( false );
	labelGeometryFilter->SetCalculateOrientedLabelRegions( false );
	labelGeometryFilter->SetCalculatePixelIndices( false );
	labelGeometryFilter->SetReleaseDataFlag( true );
	labelGeometryFilter->SetIntensityInput( m_IntensityImage );
	
	if (m_BinaryInput == true)
	{
		// convert the binary image into a label map
		typename BinaryImageToLabelMapFilterType::Pointer binaryImageToLabelMapFilter = BinaryImageToLabelMapFilterType::New();
		binaryImageToLabelMapFilter->SetFullyConnected( m_FullyConnected );
		binaryImageToLabelMapFilter->SetInput( input );
		binaryImageToLabelMapFilter->SetReleaseDataFlag( true );
		itkTryCatch( binaryImageToLabelMapFilter->Update(), "ExtractRegionProps --> BinaryImageToLabelMapFilter" );

		// convert the label map into a label image
		typename LabelMapToLabelImageFilterType::Pointer labelMapToLabelImageFilter = LabelMapToLabelImageFilterType::New();
		labelMapToLabelImageFilter->SetInput(binaryImageToLabelMapFilter->GetOutput());
		labelMapToLabelImageFilter->SetReleaseDataFlag( true );
		itkTryCatch( labelMapToLabelImageFilter->Update(), "ExtractRegionProps --> LabelMapToLabelImage" );

		// set the extraction filter input
		labelGeometryFilter->SetInput( labelMapToLabelImageFilter->GetOutput() );
	}
	else
	{
		// directly get the information from the prelabeled input
		labelGeometryFilter->SetInput( input );
	}
	
	// update the geometry extraction filter
	itkTryCatch( labelGeometryFilter->Update(), "ExtractRegionPropsImageFilter" );
	std::cout << "+ ExtractRegionPropsImageFilter: Found " << labelGeometryFilter->GetNumberOfLabels() << " connected regions in the binary image." << std::endl;

	// get the labels
	typename LabelGeometryImageFilterType::LabelsType allLabels = labelGeometryFilter->GetLabels();
	typename LabelGeometryImageFilterType::LabelsType::iterator allLabelsIt;
	 
	// open the metadata results file
	std::ofstream keyPointsFile;
	QString fileName = m_FileName.c_str();
	QString keyPointsFileName = fileName.replace(".tif", "_RegionProps.csv");
	keyPointsFileName = keyPointsFileName.replace(".btf", "_RegionProps.csv");
	keyPointsFile.open( keyPointsFileName.toAscii().data() );

	// extract nucleus information
	unsigned int currentKeyPointID = 0;

	// iterate trough the labels and extract nucleus information
	for( allLabelsIt = allLabels.begin(); allLabelsIt != allLabels.end(); allLabelsIt++ )
	{
		++currentKeyPointID;
		typename LabelGeometryImageFilterType::LabelPixelType labelValue = *allLabelsIt;

		// write keypoint to file
		// scheme: id, size, xpos, ypos, zpos, xsize, ysize, zsize, sizeonborder, scale
		keyPointsFile	<< currentKeyPointID << "," 
						<< (int)floorf(0.5+labelGeometryFilter->GetVolume(labelValue)) << "," 
						<< (int)floorf(0.5+labelGeometryFilter->GetCentroid(labelValue)[0]+m_CentroidOffset) << "," 
						<< (int)floorf(0.5+labelGeometryFilter->GetCentroid(labelValue)[1]+m_CentroidOffset) << "," 
						<< (int)floorf(0.5+labelGeometryFilter->GetCentroid(labelValue)[2]+m_CentroidOffset) << "," 
						<< (int)floorf(0.5+labelGeometryFilter->GetBoundingBoxSize(labelValue)[0]) << "," 
						<< (int)floorf(0.5+labelGeometryFilter->GetBoundingBoxSize(labelValue)[1]) << "," 
						<< (int)floorf(0.5+labelGeometryFilter->GetBoundingBoxSize(labelValue)[2]) << ","

						<< labelGeometryFilter->GetIntegratedIntensity(labelValue) / labelGeometryFilter->GetVolume(labelValue) << ","
						<< labelGeometryFilter->GetMajorAxisLength(labelValue) << ","
						<< labelGeometryFilter->GetMinorAxisLength(labelValue) << ","
						<< labelGeometryFilter->GetEccentricity(labelValue) << ","
						<< 0 << std::endl;

		// only log the results if explicitly enabled
		if (m_LogResults == true)
		{
			std::cout << "- Object " << currentKeyPointID << std::endl;
			std::cout << "\tVolume: " << labelGeometryFilter->GetVolume(labelValue) << std::endl;
			std::cout << "\tIntegrated Intensity: " << labelGeometryFilter->GetIntegratedIntensity(labelValue) / labelGeometryFilter->GetVolume(labelValue) << std::endl;
			std::cout << "\tCentroid: " << labelGeometryFilter->GetCentroid(labelValue) << std::endl;
			std::cout << "\tWeighted Centroid: " << labelGeometryFilter->GetWeightedCentroid(labelValue) << std::endl;
			std::cout << "\tAxes Length: " << labelGeometryFilter->GetAxesLength(labelValue) << std::endl;
			std::cout << "\tMajorAxisLength: " << labelGeometryFilter->GetMajorAxisLength(labelValue) << std::endl;
			std::cout << "\tMinorAxisLength: " << labelGeometryFilter->GetMinorAxisLength(labelValue) << std::endl;
			std::cout << "\tEccentricity: " << labelGeometryFilter->GetEccentricity(labelValue) << std::endl;
			std::cout << "\tElongation: " << labelGeometryFilter->GetElongation(labelValue) << std::endl;
			std::cout << "\tOrientation: " << labelGeometryFilter->GetOrientation(labelValue) << std::endl;
			std::cout << "\tBounding box: " << labelGeometryFilter->GetBoundingBox(labelValue) << std::endl;
 
			std::cout << std::endl << std::endl;
		}
	}

	// close the file handle
	keyPointsFile.close();

	// release the inputs
	this->ReleaseInputs();
}

} // end namespace itk
