# Supplementary material for: Fast Segmentation of Stained Nuclei in Terabyte-Scale, Time Resolved 3D Microscopy Image Stacks
Source: PLoS One. 2014 Feb 27;9(2):e90036. doi: 10.1371/journal.pone.0090036 (PMC3937404; doi:10.1371/journal.pone.0090036)
Supplement: File S1 — Implementation of the TWANG Segmentation Algorithm. C++ source code of the fast segmentation pipeline presented in this paper. The provided archive contains all sources, installation instructions and an example image. (ZIP) [file pone.0090036.s001.zip › Software_S1/source/itkSeedBasedTwangSegmentationFilter.cpp]

/**
 * Fast Segmentation of Stained Nuclei in Terabyte-Scale 3D+T Microscopy Images.
 * Copyright (C) 2013 J. Stegmaier, J. C. Otte, A. Kobitski, A. Bartschat, A. Garcia, G. U. Nienhaus, U. Str�hle and R. Mikut
 *
 * This program is free software: you can redistribute it and/or modify
 * it under the terms of the GNU General Public License as published by
 * the Free Software Foundation, either version 3 of the License, or
 * (at your option) any later version.
 *
 * This program is distributed in the hope that it will be useful,
 * but WITHOUT ANY WARRANTY; without even the implied warranty of
 * MERCHANTABILITY or FITNESS FOR A PARTICULAR PURPOSE. See the
 * GNU General Public License for more details.
 *
 * You should have received a copy of the GNU General Public License
 * along with this program. If not, see <http://www.gnu.org/licenses/>.
 *
 * Please refer to the documentation for more information about the software
 * as well as for installation instructions.
 *
 * If you use this application for your scientific work, please cite the corresponding publication
 *
 * J. Stegmaier, J. C. Otte, A. Kobitski, A. Bartschat, A. Garcia, G. U. Nienhaus, U. Str�hle, R. Mikut,
 * Fast Segmentation of Stained Nuclei in Terabyte-Scale 3D+T Microscopy Images. 2013.
 *
 */

#ifndef __ITKKIT_SEEDBASEDTWANGSEGMENTATIONFILTER_HXX
#define __ITKKIT_SEEDBASEDTWANGSEGMENTATIONFILTER_HXX

// include required headers
#include "itkSeedBasedTwangSegmentationFilter.h"
#include "itkImageRegionIterator.h"
#include "itkImageRegionConstIterator.h"
#include "itkIntensityWindowingImageFilter.h"
#include "itkExtractRegionPropsImageFilter.h"
#include "itkOtsuThresholdImageFilter.h"
#include "itkGradientImageFilter.h"
#include "itkStatisticsImageFilter.h"
#include <iostream>
#include <fstream>
#include <string>
#include <QString>
#include <QStringList>
#include <QDateTime>

// namespace itk
namespace itk
{

// the default constructor
template <class TImageType>
SeedBasedTwangSegmentationFilter<TImageType>::SeedBasedTwangSegmentationFilter()
{
	// set default values for the parameters
	m_Segment3D = true;
	m_FuseSeedPoints = true;
	m_SeedPointMinDistance = 15.0;
	m_MinimumRegionSigma = 0.0;
	m_LabelOutput = true;
}


// the destructor
template <class TImageType>
SeedBasedTwangSegmentationFilter<TImageType>::~SeedBasedTwangSegmentationFilter()
{
	// get the number of threads
	int numThreads = ProcessObject::GetNumberOfThreads();

	delete[] m_SeedPoints;
	delete[] m_RegionProps;
	delete[] m_SeedPointCombinations;
}


// before threaded generate data
template <class TImageType>
void SeedBasedTwangSegmentationFilter<TImageType>::BeforeThreadedGenerateData()
{
	// Allocate output
	typename ImageType::Pointer output = this->GetOutput();
	typename ImageType::ConstPointer input  = this->GetInput();
	output->FillBuffer( 0 );

	// get the z spacing
	typename ImageType::SpacingType spacing = input->GetSpacing();

	// get the number of threads
	int numThreads = ProcessObject::GetNumberOfThreads();

	// open the seed file
	std::ifstream seedFile( m_SeedFileName.c_str() );
	std::string line;

	// check if file exists
	if (seedFile.is_open())
	{
		// initialize the seed point counter
		m_NumKeyPoints = 0;
		m_SeedPoints = new std::vector<SeedPointType>[numThreads];
		m_RegionProps = new std::vector<RegionPropsType>[numThreads];
		m_SeedPointCombinations = new std::vector<int>[numThreads];

		// temporary storage for all seed points
		std::vector<SeedPointType> originalSeedPoints;
		std::vector<int> originalSeedPointCombinations;
		
		// loop trough the lines and extract seed point information
		while ( !seedFile.eof() )
		{
			getline (seedFile,line);
			QString keyPointString = line.c_str();

			// check if line is empty
			if (keyPointString == "" || keyPointString.contains("%") == true)
				break;

			// split the csv line
			QStringList keyPoint = keyPointString.split( "," );

			// extract the index and convert to image space
			typename ImageType::IndexType index;
			index[0] = int(0.5+keyPoint[2].toFloat()/spacing[0]);
			index[1] = int(0.5+keyPoint[3].toFloat()/spacing[1]);
			index[2] = int(0.5+keyPoint[4].toFloat()/spacing[2]);

			// write keypoint
			originalSeedPoints.push_back( SeedPointType(index, keyPoint[1].toFloat(), keyPoint[0].toInt(), keyPoint[5].toFloat()) );
			originalSeedPointCombinations.push_back(1);

			// increase seed point counter
			m_NumKeyPoints++;
		}
		seedFile.close();
		
		// print the spacing of the investigated image
		std::cout << "+ Seed locations were transformed to image space with the following spacing: [" << spacing[0] << ", " << spacing[1] << ", " << spacing[2] << "]" << std::endl;

		// distribute seed points across available threads
		for (int i=0; i<originalSeedPoints.size(); ++i)
		{
			int currentThread = i % numThreads;
			m_SeedPoints[currentThread].push_back( originalSeedPoints[i] );
		}
	}
	else
	{
		std::cout << "- ERROR: Seed File Not found." << std::endl;
	}
}


// the thread generate data
template <class TImageType>
void SeedBasedTwangSegmentationFilter<TImageType>::ThreadedGenerateData(const OutputImageRegionType& outputRegionForThread, ThreadIdType threadId)
{
	// Allocate output
	typename ImageType::Pointer output = this->GetOutput();
	typename ImageType::ConstPointer input  = this->GetInput();
	typename ImageType::RegionType largestPossibleRegion = input->GetLargestPossibleRegion();
	typename ImageType::SpacingType spacing = input->GetSpacing(); 

	// get the number of threads
	int numThreads = ProcessObject::GetNumberOfThreads();
	int startIndex = 0;

	// calculate the start index
	for (int i=0; i<numThreads; ++i)
	{
		if (i == threadId)
			break;

		startIndex += m_SeedPoints[threadId].size();
	}

	// declare region variables for the region containing the seed point
	typename ImageType::IndexType cropIndex;
	typename ImageType::SizeType cropSize;
	typename ImageType::RegionType cropRegion;

	// iterate over all seeds and extract the ellipsoid from the gradient image
	const int numSeedsPerThread = m_SeedPoints[threadId].size();
	for (int i=0; i<numSeedsPerThread; ++i)
	{
		// get the current seed index and scale
		typename ImageType::IndexType seedPosition = m_SeedPoints[threadId][i].GetIndex();

		// check if seed position is already occupied by another region. Skip if true.
		if (output->GetPixel(seedPosition) > 0)
			continue;

		typename ImageType::IndexType relativeSeedPosition;
		const int seedScale = (int)m_SeedPoints[threadId][i].GetScale();
		const float seedRadius = 1.41*seedScale;
		const int seedID = (int)m_SeedPoints[threadId][i].GetID();
				
		// calculate the mask size
		const int regionRadius = 3*seedRadius;

		// specify the current seed region
		cropIndex[0] = std::max<int>(0, seedPosition[0]-(regionRadius/spacing[0]));
		cropIndex[1] = std::max<int>(0, seedPosition[1]-(regionRadius/spacing[1]));
		cropIndex[2] = std::max<int>(0, seedPosition[2]-(regionRadius/spacing[2]));
		cropSize[0] = std::min<int>(largestPossibleRegion.GetSize(0)-cropIndex[0], seedPosition[0]-cropIndex[0]+(regionRadius/spacing[0]));
		cropSize[1] = std::min<int>(largestPossibleRegion.GetSize(1)-cropIndex[1], seedPosition[1]-cropIndex[1]+(regionRadius/spacing[1]));
		cropSize[2] = std::min<int>(largestPossibleRegion.GetSize(2)-cropIndex[2], seedPosition[2]-cropIndex[2]+(regionRadius/spacing[2]));
		cropRegion.SetIndex( cropIndex );
		cropRegion.SetSize( cropSize );

		// cropped input image
		typename ImageType::Pointer inputImageCropped = ImageType::New();
		inputImageCropped->SetRegions( cropRegion );
		inputImageCropped->SetSpacing( input->GetSpacing() );
		inputImageCropped->Allocate();
		inputImageCropped->FillBuffer( 0 );

		// define input iterators
		ImageRegionConstIterator<ImageType> inputIterator( input, cropRegion );
		ImageRegionIterator<ImageType> inputImageCroppedIterator( inputImageCropped, cropRegion );
		inputIterator.GoToBegin();
		inputImageCroppedIterator.GoToBegin();

		// fill the cropped image
		while( inputIterator.IsAtEnd() == false)
		{
			inputImageCroppedIterator.Set( inputIterator.Value() );
			++inputIterator;
			++inputImageCroppedIterator;
		}

		// calculate statistical properties of the smoothed input region
		typedef itk::StatisticsImageFilter<ImageType> StatisticsImageFilterType;
		typename StatisticsImageFilterType::Pointer statisticsImageFilter = StatisticsImageFilterType::New();
		statisticsImageFilter->SetInput( inputImageCropped );
		statisticsImageFilter->Update();

		float sigma = statisticsImageFilter->GetSigma();
		if (sigma < m_MinimumRegionSigma)
			continue;

		// temporary label image
		typename ImageType::Pointer labelImage = ImageType::New();
		labelImage->SetRegions( cropRegion );
		labelImage->SetSpacing( input->GetSpacing() );
		labelImage->Allocate();
		labelImage->FillBuffer( statisticsImageFilter->GetMinimum() );

		// calculate the relative seed position in the cropped region
		relativeSeedPosition[0] = seedPosition[0] - cropIndex[0];
		relativeSeedPosition[1] = seedPosition[1] - cropIndex[1];
		relativeSeedPosition[2] = seedPosition[2] - cropIndex[2];
	
		// smooth the input image and calculate the gradient
		typedef itk::RecursiveGaussianImageFilter<ImageType> RecursiveGaussianImageFilterType;
		typename RecursiveGaussianImageFilterType::Pointer gaussianImageFilter = RecursiveGaussianImageFilterType::New();
		gaussianImageFilter->SetInput( input );
		gaussianImageFilter->GetOutput()->SetRequestedRegion( cropRegion );
		gaussianImageFilter->SetNormalizeAcrossScale( true );
		gaussianImageFilter->SetSigma( 1.5 );

		typedef itk::GradientImageFilter<ImageType> GradientImageFilterType;
		typename GradientImageFilterType::Pointer gradientImageFilter = GradientImageFilterType::New();
		gradientImageFilter->SetInput( gaussianImageFilter->GetOutput() );
		gradientImageFilter->SetUseImageSpacing( true );
		gradientImageFilter->GetOutput()->SetRequestedRegion( cropRegion );
		itkTryCatch( gradientImageFilter->Update(), "EllipsoidFitImageFilter -> Gradient image filter" );

		// define output, label and gradient iterators
		ImageRegionIterator<ImageType> outputIterator( output, cropRegion );
		ImageRegionIterator<ImageType> labelImageIterator( labelImage, cropRegion );
		ImageRegionIterator<Image< CovariantVector< float, 3>, 3 > > gradientIterator( gradientImageFilter->GetOutput(), cropRegion );
	
		// reset the iterators
		gradientIterator.GoToBegin();
		labelImageIterator.GoToBegin();
		inputImageCroppedIterator.GoToBegin();

		// declare variables needed in the loop
		typename ImageType::IndexType currentIndex;
		CovariantVector< float, 3> currentNormal, currentGradient;
		float pixelDistanceFromSeed, dotProduct, weightingKernel, intensityValue;

		// iterate trough the seed region and set voxels for the initial LSF
		while (inputImageCroppedIterator.IsAtEnd() == false)
		{
			// calculate the seed normal
			currentIndex = inputImageCroppedIterator.GetIndex();
			currentNormal.SetElement( 0, (seedPosition[0] - currentIndex[0])*spacing[0] );
			currentNormal.SetElement( 1, (seedPosition[1] - currentIndex[1])*spacing[1] );
			currentNormal.SetElement( 2, (seedPosition[2] - currentIndex[2])*spacing[2] );
			pixelDistanceFromSeed = currentNormal.GetNorm();
			currentNormal.Normalize();

			// calculate the normalized gradient vector
			currentGradient = gradientIterator.Get();
			currentGradient.Normalize();

			// calculate the dot product and the weighting kernel
			dotProduct = currentNormal.GetElement(0)*currentGradient.GetElement(0) + currentNormal.GetElement(1)*currentGradient.GetElement(1) + currentNormal.GetElement(2)*currentGradient.GetElement(2);
			//weightingKernel = std::max<float>( (float)exp(-(powf(pixelDistanceFromSeed-seedRadius, 2)) / (2*powf(seedRadius, 2))), (float)exp(-(powf(pixelDistanceFromSeed+seedRadius, 2)) / (2*powf(seedRadius, 2))) );
			weightingKernel = (float)exp(-(powf(pixelDistanceFromSeed-seedRadius, 2)) / (2*powf(seedRadius, 2)));

			// calculate the weighted intensity value
			intensityValue = 0.5*(1+dotProduct) * weightingKernel;
			
			// check if intensity value is higher than a threshold or distance is smaller than the seed scale
			if (pixelDistanceFromSeed < seedRadius)
				labelImageIterator.Set( inputImageCroppedIterator.Value() );			
			else if (intensityValue > 0.6)
				labelImageIterator.Set( weightingKernel*inputImageCroppedIterator.Value() );

			// increase the iterators
			++gradientIterator;
			++inputImageCroppedIterator;
			++labelImageIterator;
		}

		// ATTENTION: Region of interest provided by otsu is 0 and not the high intensity region in this case!
		typedef typename itk::OtsuThresholdImageFilter<ImageType, ExternalImageType> OtsuThresholdImageFilterType;
		typename OtsuThresholdImageFilterType::Pointer otsuThreshold = OtsuThresholdImageFilterType::New();
		otsuThreshold->SetReleaseDataFlag( false );
		otsuThreshold->SetInput( labelImage );
		otsuThreshold->SetInsideValue( 65535 );
		otsuThreshold->SetOutsideValue( 0 );

		// update the otsu filter
		itkTryCatch( otsuThreshold->Update(), "SeedBasedEllipsodFitImageFilter--> Otsu Threshold." );

		// initialize the geometry extraction filter
		typedef typename itk::LabelGeometryImageFilter<ExternalImageType, ImageType> LabelGeometryImageFilterType;
		typename LabelGeometryImageFilterType::Pointer labelGeometryFilter =  LabelGeometryImageFilterType::New();
		labelGeometryFilter->SetReleaseDataFlag( true );
		labelGeometryFilter->SetIntensityInput( inputImageCropped );
		labelGeometryFilter->SetInput( otsuThreshold->GetOutput() );
		labelGeometryFilter->GetOutput()->SetRequestedRegion( cropRegion );
			
		// update the geometry extraction filter
		itkTryCatch( labelGeometryFilter->Update(), "ExtractRecd /mediagionPropsImageFilter" );

		// get the labels
		typename LabelGeometryImageFilterType::LabelsType allLabels = labelGeometryFilter->GetLabels();
		typename LabelGeometryImageFilterType::LabelsType::iterator allLabelsIt;
	 
		// iterate trough the labels and extract nucleus information
		int minLabel = 0;
		int minVolume = (int)floorf(0.5+labelGeometryFilter->GetVolume(minLabel));
		for( allLabelsIt = allLabels.begin(); allLabelsIt != allLabels.end(); allLabelsIt++ )
		{
			// extract infos of the region and store them in a temporary variable
			typename LabelGeometryImageFilterType::LabelPixelType labelValue = *allLabelsIt;

			// find smallest region and the associated label
			int currentVolume = (int)floorf(0.5+labelGeometryFilter->GetVolume(labelValue));
			if (minVolume > currentVolume)
			{
				minVolume = currentVolume;
				minLabel = labelValue;
			}
		}

		// check if seed location has the foreground label
		if (otsuThreshold->GetOutput()->GetPixel( seedPosition ) != minLabel)
			continue;				

		if (labelGeometryFilter->GetVolume(minLabel)/((cropSize[0]*cropSize[1]*cropSize[2])-labelGeometryFilter->GetVolume(minLabel)) > 0.2)
			continue;
		
		// define otsu iterator
		ImageRegionIterator<ExternalImageType> otsuIterator( otsuThreshold->GetOutput(), cropRegion );

		// initialize variables for minimum and maximum intensity values
		float minIntensityForeground = 1.0;
		float maxIntensityForeground = 0.0;
		float minIntensityBackground = 1.0;
		float maxIntensityBackground = 0.0;
		int volumeForeground = 0;
		int volumeBackground = 0;
		float foregroundIntensity = 0.0;
		float backgroundIntensity = 0.0;
		float seedIntensity = input->GetPixel( seedPosition );
		float integratedGradientMagnitude = 0.0;

		// reset the iterators
		outputIterator.GoToBegin();
		otsuIterator.GoToBegin();
		labelImageIterator.GoToBegin();
		inputImageCroppedIterator.GoToBegin();
		gradientIterator.GoToBegin();

		// region label
		float regionLabel = (float(rand() % 100)/100.0)*0.8 + 0.2;

		// fill the extracted region with the corresponding label
		while (outputIterator.IsAtEnd() == false)
		{
			// set pixels that belong to the segmented region
			if (otsuIterator.Value() == minLabel)
			{
				integratedGradientMagnitude += gradientIterator.Get().GetNorm();
				//outputIterator.Set( (startIndex + i) * (1.0 / m_NumKeyPoints) );
				//outputIterator.Set( regionLabel );
				if (m_LabelOutput)
					outputIterator.Set( regionLabel );
				else
					outputIterator.Set( inputImageCroppedIterator.Value() );

				if (inputImageCroppedIterator.Value() < minIntensityForeground)
					minIntensityForeground = inputImageCroppedIterator.Value();

				if (inputImageCroppedIterator.Value() > maxIntensityForeground)
					maxIntensityForeground = inputImageCroppedIterator.Value();

				// increase foreground intensity and number of foreground pixels
				foregroundIntensity += inputImageCroppedIterator.Value();
				++volumeForeground;
			}
			else
			{
				if (inputImageCroppedIterator.Value() < minIntensityBackground)
					minIntensityBackground = inputImageCroppedIterator.Value();

				if (inputImageCroppedIterator.Value() > maxIntensityBackground)
					maxIntensityBackground = inputImageCroppedIterator.Value();

				backgroundIntensity += inputImageCroppedIterator.Value();
				++volumeBackground;
			}

			// increment the iterators
			++labelImageIterator;
			++outputIterator;
			++otsuIterator;
			++inputImageCroppedIterator;
			++gradientIterator;
		}

		foregroundIntensity /= (float)volumeForeground;
		backgroundIntensity /= (float)volumeBackground;

			 // scheme: id, size, xpos, ypos, zpos, xsize, ysize, zsize, weightedx, weightedy, weightedz, minaxis, medaxis, majaxis, eccentricity, elongation, orientation, integratedintensity, ...
			//         sigma, seedIntensity, seedScale, minIntensityForeground, maxIntensityForeground, minIntensityBackground, maxIntensityBackground, volumeForeground, volumeBackground, foregroundIntensity, backgroundIntensity, fg/bg ratio,integratedGradientMagnitude
			 
			 RegionProps currentRegion( minLabel, 
								(int)floorf(0.5+labelGeometryFilter->GetVolume(minLabel)),
								(int)floorf(0.5+labelGeometryFilter->GetCentroid(minLabel)[0]), 
								(int)floorf(0.5+labelGeometryFilter->GetCentroid(minLabel)[1]), 
								(int)floorf(0.5+labelGeometryFilter->GetCentroid(minLabel)[2]), 
								labelGeometryFilter->GetBoundingBoxSize(minLabel)[0], 
								labelGeometryFilter->GetBoundingBoxSize(minLabel)[1],
								labelGeometryFilter->GetBoundingBoxSize(minLabel)[2],
								(float)labelGeometryFilter->GetWeightedCentroid(minLabel)[0],
								(float)labelGeometryFilter->GetWeightedCentroid(minLabel)[1],
								(float)labelGeometryFilter->GetWeightedCentroid(minLabel)[2],
								labelGeometryFilter->GetAxesLength(minLabel)[0],
								labelGeometryFilter->GetAxesLength(minLabel)[1],
								labelGeometryFilter->GetAxesLength(minLabel)[2],
								labelGeometryFilter->GetEccentricity(minLabel),
								labelGeometryFilter->GetElongation(minLabel),
								labelGeometryFilter->GetOrientation(minLabel),
								labelGeometryFilter->GetIntegratedIntensity(minLabel),
								sigma,
								seedIntensity,
								seedScale,
								minIntensityForeground,
								maxIntensityForeground,
								minIntensityBackground,
								maxIntensityBackground,
								volumeForeground,
								volumeBackground,
								foregroundIntensity,
								backgroundIntensity,
								foregroundIntensity / backgroundIntensity,
								integratedGradientMagnitude);

		// add the current region
		m_RegionProps[threadId].push_back( currentRegion );
	}
}


// after threaded generate data
template <class TImageType>
void SeedBasedTwangSegmentationFilter<TImageType>::AfterThreadedGenerateData()
{
	// get the number of threads
	int numThreads = ProcessObject::GetNumberOfThreads();

	// open the metadata results file
	std::ofstream regionPropsFile;
	QString fileName = m_FileName.c_str();
	QString regionPropsFileName = fileName.replace(".tif", "_RegionProps.csv");
	regionPropsFileName = regionPropsFileName.replace(".btf", "_RegionProps.csv");
	regionPropsFile.open( regionPropsFileName.toAscii().data() );

	// extract nucleus information
	unsigned int currentKeyPointID = 0;

	// iterate trough the labels and extract nucleus information
	for(int i=0; i<numThreads; ++i)
	{
		const unsigned int numRegionPropsPerThread = m_RegionProps[i].size();
		for (int j=0; j<numRegionPropsPerThread; ++j)
		{
			// write region props to file
			// scheme: id, size, xpos, ypos, zpos, xsize, ysize, zsize, weightedx, weightedy, weightedz, minaxis, medaxis, majaxis, eccentricity, elongation, orientation, integratedintensity, ...
			//         sigma, seedIntensity, seedScale, minIntensityForeground, maxIntensityForeground, minIntensityBackground, maxIntensityBackground, volumeForeground, volumeBackground, foregroundIntensity, backgroundIntensity, fg/bg ratio
			regionPropsFile	<< currentKeyPointID << "," 
							<< m_RegionProps[i][j].GetVolume() << "," 
							<< m_RegionProps[i][j].GetX() << "," 
							<< m_RegionProps[i][j].GetY() << "," 
							<< m_RegionProps[i][j].GetZ() << "," 
							<< m_RegionProps[i][j].GetWidth() << "," 
							<< m_RegionProps[i][j].GetHeight() << "," 
							<< m_RegionProps[i][j].GetDepth() << ","
							<< m_RegionProps[i][j].GetWeightedX() << ","
							<< m_RegionProps[i][j].GetWeightedY() << ","
							<< m_RegionProps[i][j].GetWeightedZ() << ","
							<< m_RegionProps[i][j].GetMinorAxis() << ","
							<< m_RegionProps[i][j].GetMediumAxis() << ","
							<< m_RegionProps[i][j].GetMajorAxis() << ","
							<< m_RegionProps[i][j].GetEccentricity() << ","
							<< m_RegionProps[i][j].GetElongation() << ","
							<< m_RegionProps[i][j].GetOrientation() << ","
							<< m_RegionProps[i][j].GetIntegratedIntensity() << ","
							<< m_RegionProps[i][j].GetRegionSigma() << ","
							<< m_RegionProps[i][j].GetSeedIntensity() << ","							
							<< m_RegionProps[i][j].GetSeedScale() << ","
							<< m_RegionProps[i][j].GetMinIntensityForeground() << ","
							<< m_RegionProps[i][j].GetMaxIntensityForeground() << ","
							<< m_RegionProps[i][j].GetMinIntensityBackground() << ","
							<< m_RegionProps[i][j].GetMaxIntensityBackground() << ","
							<< m_RegionProps[i][j].GetVolumeForeground() << ","
							<< m_RegionProps[i][j].GetVolumeBackground() << ","
							<< m_RegionProps[i][j].GetIntensityForeground() << "," 
							<< m_RegionProps[i][j].GetIntensityBackground() << ","
							<< m_RegionProps[i][j].GetForegroundBackgroundRatio() << ","
							<< m_RegionProps[i][j].GetIntegratedGradientMagnitude() << ","
							<< std::endl;

			++currentKeyPointID;
		}
	}

	// close the file handle
	regionPropsFile.close();

	// log number of extracted regions
	std::cout << "+ ExtractRegionPropsImageFilter: Found " << currentKeyPointID << " connected regions in the image." << std::endl;
}

} // end namespace itk

#endif
