# Supplementary material for: Fast Segmentation of Stained Nuclei in Terabyte-Scale, Time Resolved 3D Microscopy Image Stacks
Source: PLoS One. 2014 Feb 27;9(2):e90036. doi: 10.1371/journal.pone.0090036 (PMC3937404; doi:10.1371/journal.pone.0090036)
Supplement: File S1 — Implementation of the TWANG Segmentation Algorithm. C++ source code of the fast segmentation pipeline presented in this paper. The provided archive contains all sources, installation instructions and an example image. (ZIP) [file pone.0090036.s001.zip › Software_S1/source/itkSeedBasedTwangSegmentationFilter.h]

/**
 * Fast Segmentation of Stained Nuclei in Terabyte-Scale 3D+T Microscopy Images.
 * Copyright (C) 2013 J. Stegmaier, J. C. Otte, A. Kobitski, A. Bartschat, A. Garcia, G. U. Nienhaus, U. Str�hle and R. Mikut
 *
 * This program is free software: you can redistribute it and/or modify
 * it under the terms of the GNU General Public License as published by
 * the Free Software Foundation, either version 3 of the License, or
 * (at your option) any later version.
 *
 * This program is distributed in the hope that it will be useful,
 * but WITHOUT ANY WARRANTY; without even the implied warranty of
 * MERCHANTABILITY or FITNESS FOR A PARTICULAR PURPOSE. See the
 * GNU General Public License for more details.
 *
 * You should have received a copy of the GNU General Public License
 * along with this program. If not, see <http://www.gnu.org/licenses/>.
 *
 * Please refer to the documentation for more information about the software
 * as well as for installation instructions.
 *
 * If you use this application for your scientific work, please cite the corresponding publication
 *
 * J. Stegmaier, J. C. Otte, A. Kobitski, A. Bartschat, A. Garcia, G. U. Nienhaus, U. Str�hle, R. Mikut,
 * Fast Segmentation of Stained Nuclei in Terabyte-Scale 3D+T Microscopy Images. 2013.
 *
 */

#ifndef __ITKKIT_SEEDBASEDTWANGSEGMENTATIONFILTER_H
#define __ITKKIT_SEEDBASEDTWANGSEGMENTATIONFILTER_H

// include required headers
#include "ITKDefinitions.h"
#include "itkExtractKeyPointsImageFilter.h"
#include "itkExtractRegionPropsImageFilter.h"
#include "itkGradientMagnitudeRecursiveGaussianImageFilter.h"
#include "itkGradientMagnitudeImageFilter.h"
#include "itkBoundedReciprocalImageFilter.h"
//#include "itkMultiplyByConstantImageFilter.h"
#include "itkMultiplyImageFilter.h"
#include "itkBinaryThresholdImageFilter.h"
#include "itkExtractImageFilter.h"
#include "itkRescaleIntensityImageFilter.h"
#include "itkIntensityWindowingImageFilter.h"
#include "itkMinimumMaximumImageCalculator.h"
#include "itkMacro.h"
#include <string>

using namespace ITKKIT;

namespace itk 
{

/**
 * @class SeedBasedTwandSegmentationFilter
 * Fast seed based segmentation filter, e.g. to extract stained nuclei from microscopy images.
 * Yields a relatively good tradeoff between speed vs. processing time and is therefore suited for 
 * processing large image stacks. The filter has to be provided with a seed point file.
 */
template <class TImageType>
class ITK_EXPORT SeedBasedTwangSegmentationFilter : public ImageToImageFilter<TImageType, TImageType>
{
	public:
		// Extract dimension from input and output image.
		itkStaticConstMacro(ImageDimension, unsigned int, TImageType::ImageDimension);
		typedef SeedBasedTwangSegmentationFilter Self;
		typedef ImageToImageFilter<TImageType,TImageType> Superclass;
		typedef SmartPointer<Self> Pointer;
		typedef SmartPointer<const Self> ConstPointer;
		itkNewMacro(Self);

		// definition of variable type abbreviations
		typedef TImageType ImageType;
		typedef typename ImageType::PixelType PixelType;
		typedef SeedPoint<ImageType> SeedPointType;
		typedef RegionProps RegionPropsType;
		typedef typename ImageType::RegionType InputImageRegionType;
		typedef typename ImageType::RegionType OutputImageRegionType;

		/**
		 * The default constructor.
		 */
		SeedBasedTwangSegmentationFilter();

		/**
		 * The destructor.
		 */
		virtual ~SeedBasedTwangSegmentationFilter();

		/**
		 * Set and get methods for the member variables.
		 */
		itkGetMacro( Segment3D, bool);
		itkSetMacro( Segment3D, bool);
		itkGetMacro( FuseSeedPoints, bool);
		itkSetMacro( FuseSeedPoints, bool);
		itkGetMacro( LabelOutput, bool);
		itkSetMacro( LabelOutput, bool);
		itkSetMacro( SeedFileName, std::string);
		itkSetMacro( NumKeyPoints, int );
		itkGetMacro( SeedFileName, std::string);
		itkGetMacro( FileName, std::string);
		itkSetMacro( FileName, std::string);
		itkSetMacro( MinimumRegionSigma, float );
		itkGetMacro( MinimumRegionSigma, float );
		itkSetMacro( SeedPointMinDistance, float );
		itkGetMacro( SeedPointMinDistance, float );
		itkGetMacro( NumKeyPoints, int );
		
	protected:

		/**
		 * Functions for data generation.
		 * @param outputRegionForThread the region to be processed.
		 * @param threadId the id of the current thread.
		 */
		void ThreadedGenerateData(const OutputImageRegionType& outputRegionForThread, ThreadIdType threadId);

		/** 
		 * functions for prepareing and post-processing the threaded generation.
		 */
		void BeforeThreadedGenerateData();
		void AfterThreadedGenerateData();
		
		float m_MinimumRegionSigma;						// minimum standard deviation of the intensity values of an extracted region
		bool m_Segment3D;								// (NOT IMPLEMENTED YET) for 2D processing of the algorithm
		bool m_FuseSeedPoints;							// indicates if nearby seed points should be merged
		bool m_LabelOutput;								// if set to true, the result image contains unique labels for each segment, otherwise the original intensity is used
		float m_SeedPointMinDistance;					// the minimum distance of seedpoints. close seed points will be merged.
		int   m_NumKeyPoints;							// number of seed points that should be processed
		std::vector<SeedPointType>* m_SeedPoints;		// the actual location info of the seeds
		std::vector<int>* m_SeedPointCombinations;		// the actual location info of the seeds
		std::vector<RegionPropsType>* m_RegionProps;	// the extracted region properties
		std::string m_SeedFileName;						// the seed file name
		std::string m_FileName;							// file name of the image about to be processed
};

} // namespace itk

#ifndef ITK_MANUAL_INSTANTIATION
#include "itkSeedBasedTwangSegmentationFilter.cpp"
#endif

#endif
