# Supplementary material for: Fast Segmentation of Stained Nuclei in Terabyte-Scale, Time Resolved 3D Microscopy Image Stacks
Source: PLoS One. 2014 Feb 27;9(2):e90036. doi: 10.1371/journal.pone.0090036 (PMC3937404; doi:10.1371/journal.pone.0090036)
Supplement: File S1 — Implementation of the TWANG Segmentation Algorithm. C++ source code of the fast segmentation pipeline presented in this paper. The provided archive contains all sources, installation instructions and an example image. (ZIP) [file pone.0090036.s001.zip › Software_S1/source/LoGScaleSpaceMaximumProjectionFilterWidget.cpp]

/**
 * Fast Segmentation of Stained Nuclei in Terabyte-Scale 3D+T Microscopy Images.
 * Copyright (C) 2013 J. Stegmaier, J. C. Otte, A. Kobitski, A. Bartschat, A. Garcia, G. U. Nienhaus, U. Str�hle and R. Mikut
 *
 * This program is free software: you can redistribute it and/or modify
 * it under the terms of the GNU General Public License as published by
 * the Free Software Foundation, either version 3 of the License, or
 * (at your option) any later version.
 *
 * This program is distributed in the hope that it will be useful,
 * but WITHOUT ANY WARRANTY; without even the implied warranty of
 * MERCHANTABILITY or FITNESS FOR A PARTICULAR PURPOSE. See the
 * GNU General Public License for more details.
 *
 * You should have received a copy of the GNU General Public License
 * along with this program. If not, see <http://www.gnu.org/licenses/>.
 *
 * Please refer to the documentation for more information about the software
 * as well as for installation instructions.
 *
 * If you use this application for your scientific work, please cite the corresponding publication
 *
 * J. Stegmaier, J. C. Otte, A. Kobitski, A. Bartschat, A. Garcia, G. U. Nienhaus, U. Str�hle, R. Mikut,
 * Fast Segmentation of Stained Nuclei in Terabyte-Scale 3D+T Microscopy Images. 2013.
 *
 */

// include required headers
#include <QFileInfo>
#include "LoGScaleSpaceMaximumProjectionFilterWidget.h"
#include "itkMaximumImageFilter.h"
#include "itkMinimumImageFilter.h"
#include "itkMesh.h"
#include "itkLocalMaximumImageFilter.h"
#include "itkInvertIntensityImageFilter.h"
#include "itkNeighborhoodIterator.h"
#include "itkAddImageFilter.h"
#include "itkMaximumWithInfoImageFilter.h"
#include "itkExtractKeyPointsImageFilter.h"
#include "itkStreamingImageFilter.h"
#include "itkExtractRegionPropsImageFilter.h"
#include "itkMinimumMaximumImageCalculator.h"

using namespace itk;

// ITKKIT namespace
namespace ITKKIT {

// the default constructor
LoGScaleSpaceMaximumProjectionFilterWidget::LoGScaleSpaceMaximumProjectionFilterWidget(const QString& outPath) : ProcessObjectWidget(outPath)
{
	// set the widget type
	mType = PROCESSOBJECT_FILTER;
	mName = "LoGScaleSpaceMaximumProjectionFilter";

	// add settings
	mProcessObjectSettings->AddSetting( "Step", "1.0", ProcessObjectSetting::SETTINGVALUETYPE_DOUBLE );
	mProcessObjectSettings->AddSetting( "MinSigma", "8.0", ProcessObjectSetting::SETTINGVALUETYPE_DOUBLE );
	mProcessObjectSettings->AddSetting( "MaxSigma", "12.0", ProcessObjectSetting::SETTINGVALUETYPE_DOUBLE );
	mProcessObjectSettings->AddSetting( "NormalizeAcrossScales", "1", ProcessObjectSetting::SETTINGVALUETYPE_BOOLEAN );
	
	// initialize the widget
	Init();
}


// the destructor	
LoGScaleSpaceMaximumProjectionFilterWidget::~LoGScaleSpaceMaximumProjectionFilterWidget()
{
}


// the update function
void LoGScaleSpaceMaximumProjectionFilterWidget::Update()
{
	// start timer
	ProcessObjectWidget::StartTimer();

	// get the dialog settings for the scale space creation
	float minSigma	= mProcessObjectSettings->GetSettingValue( "MinSigma" ).toDouble();
	float maxSigma	= mProcessObjectSettings->GetSettingValue( "MaxSigma" ).toDouble();
	float step		= mProcessObjectSettings->GetSettingValue( "Step" ).toDouble();
	bool normalizeAcrossScales = mProcessObjectSettings->GetSettingValue( "NormalizeAcrossScales" ).toInt() > 0;
	bool releaseDataFlag = mProcessObjectSettings->GetSettingValue( "ReleaseDataFlag" ).toInt() > 0;
	unsigned int maxThreads = mProcessObjectSettings->GetSettingValue( "MaxThreads" ).toInt();
	QString outPath = mProcessObjectSettings->GetSettingValue( "OutPath" );
	bool writeResult = mProcessObjectSettings->GetSettingValue( "WriteResult" ).toInt() > 0;
	ImageType::SpacingType spacing = mInput->GetSpacing();

	// initialize the maximum scale matrix
	ImageTypeUChar::Pointer scaleWithMaximumValue = ImageTypeUChar::New();
	scaleWithMaximumValue->SetRegions( mInput->GetRequestedRegion() );
	scaleWithMaximumValue->SetSpacing( mInput->GetSpacing() );
	scaleWithMaximumValue->Allocate();
	scaleWithMaximumValue->FillBuffer( minSigma );
	scaleWithMaximumValue->SetReleaseDataFlag( true );

	// invert the intensity of the scale space projection image
	itk::InvertIntensityImageFilter<ImageType>::Pointer invertIntensity = itk::InvertIntensityImageFilter<ImageType>::New();
	invertIntensity->SetInput( mInput );
	invertIntensity->SetReleaseDataFlag( true );
	invertIntensity->SetNumberOfThreads( maxThreads );
	invertIntensity->SetMaximum( 1.0 );

	// rescale the intensity to 16Bit with minimum of 0 and maximum of 65535 to save memory
	IntensityInternalToExternalType::Pointer rescaleIntensity = IntensityInternalToExternalType::New();
	rescaleIntensity->SetReleaseDataFlag( true );
	rescaleIntensity->SetInput( invertIntensity->GetOutput() );
	rescaleIntensity->SetOutputMinimum( 0 );
	rescaleIntensity->SetOutputMaximum( 65535 );
	rescaleIntensity->SetWindowMinimum( 0 );
	rescaleIntensity->SetWindowMaximum( 1.0 );
	rescaleIntensity->SetNumberOfThreads( maxThreads );
	itkTryCatch( rescaleIntensity->Update(), "LoGScaleSlaceMaximumProjectionFilterWidget --> rescale intensity for cached image." );
	
	// store the original image in 16bit format to save memory
	ExternalImageType::Pointer cachedInputImage = rescaleIntensity->GetOutput();
	cachedInputImage->SetReleaseDataFlag( false );

	// initialize the log scale space maximum projection image
	Image3Short::Pointer mLoGScaleSpaceMaximumProjection = Image3Short::New();
	mLoGScaleSpaceMaximumProjection->SetRegions( cachedInputImage->GetLargestPossibleRegion() );
	mLoGScaleSpaceMaximumProjection->SetSpacing( cachedInputImage->GetSpacing() );
	mLoGScaleSpaceMaximumProjection->Allocate();
	mLoGScaleSpaceMaximumProjection->FillBuffer( 0 );
	mLoGScaleSpaceMaximumProjection->SetReleaseDataFlag( true );

	// create scale space representations for the selected standard deviations and perform maximum projection
	for (float i=minSigma; i<=maxSigma; i+=step)
	{
		// set release flag of the cached input if in the last loop
		if (i == maxSigma)
			cachedInputImage->SetReleaseDataFlag( true );

		// rescale the intensity to 16Bit with minimum of 0 and maximum of 65535 to save memory
		typedef itk::IntensityWindowingImageFilter<ExternalImageType, Image3Short> IntensityExternalToImage3ShortType;
		IntensityExternalToImage3ShortType::Pointer rescaleIntensity2 = IntensityExternalToImage3ShortType::New();
		rescaleIntensity2->SetReleaseDataFlag( true );
		rescaleIntensity2->SetInput( cachedInputImage );
		rescaleIntensity2->SetNumberOfThreads( maxThreads );
		rescaleIntensity2->SetOutputMinimum( 0 );
		//rescaleIntensity2->SetOutputMaximum( 16384 );
		rescaleIntensity2->SetOutputMaximum( 32767 );
		rescaleIntensity2->SetWindowMinimum( 0 );
		rescaleIntensity2->SetWindowMaximum( 65535 );

		// filter the input image with the given standard deviation
		typedef itk::LaplacianRecursiveGaussianImageFilter<Image3Short, Image3Short> LoGFilterType;
		LoGFilterType::Pointer filter = LoGFilterType::New();
		filter->SetReleaseDataFlag( !writeResult );
		filter->SetNormalizeAcrossScale( mProcessObjectSettings->GetSettingValue(2).toInt() > 0 );
		filter->SetNormalizeAcrossScale( normalizeAcrossScales );
		filter->SetNumberOfThreads( maxThreads );
		filter->SetSigma( i );
		filter->SetInput( rescaleIntensity2->GetOutput() );

		// update the LoG Filtering for the current scale
		itkTryCatch( filter->Update(), "LoGScaleSlaceMaximumProjectionFilterWidget --> updating log filter" );

		// initialize the scale space maximum projection and the corresponding scale with maximum image to the first filtered version
		typedef itk::MaximumWithInfoImageFilter< Image3Short, Image3Short, ImageTypeUChar, Image3Short, ImageTypeUChar > MaximumWithInfoImageFilterType;
		MaximumWithInfoImageFilterType::Pointer maximumWithInfoImageFilter = MaximumWithInfoImageFilterType::New();

		// setup the minimum with info filter with additionally to the binary minimum operation also stores the pixel that contained the maximum
		maximumWithInfoImageFilter->SetInput1( mLoGScaleSpaceMaximumProjection );
		maximumWithInfoImageFilter->SetInput2( filter->GetOutput() );
		maximumWithInfoImageFilter->SetInput3( scaleWithMaximumValue );
		maximumWithInfoImageFilter->SetNumberOfThreads( maxThreads );
		maximumWithInfoImageFilter->SetInfoValue( i );

		// try updating the filter
		itkTryCatch( maximumWithInfoImageFilter->Update(), "LoGScaleSlaceMaximumProjectionFilterWidget --> performing maximum with info image filter" );

		// set the filter result
		mLoGScaleSpaceMaximumProjection = maximumWithInfoImageFilter->GetOutput1();
		scaleWithMaximumValue = maximumWithInfoImageFilter->GetOutput2();

		// write the intermediate scale space to disk if write flag is turned on
		if (writeResult == true)
		{
			// set the filename
			QString outFileName = outPath + QString("LoGImage_Sigma") + QString::number(i) + QString(".tif");
			
			// rescale intensity range to the uint16 range (TODO: do this depending on the input image)
			typedef itk::RescaleIntensityImageFilter<Image3Short, ExternalImageType> RescaleIntensityFilterType;
			RescaleIntensityFilterType::Pointer rescaleFilter = RescaleIntensityFilterType::New();
			filter->SetReleaseDataFlag( true );
			rescaleFilter->SetInput( filter->GetOutput() );
			rescaleFilter->SetNumberOfThreads( maxThreads );
			rescaleFilter->SetOutputMinimum(0);
			rescaleFilter->SetOutputMaximum(65535);
			rescaleFilter->SetReleaseDataFlag( true );
			
			// setup writer properties
			WriterType::Pointer writer = WriterType::New();
			writer->SetInput( rescaleFilter->GetOutput() );
			writer->SetFileName( outFileName.toAscii().data() );
			writer->SetNumberOfThreads( maxThreads );
			writer->SetReleaseDataFlag( true );
		
			// try writing the file to the given destination
			try
			{
				writer->Update();
			}
			catch( itk::ExceptionObject & err )
			{
				std::cout << "ExceptionObject caught !" << std::endl;
				std::cout << err << std::endl;
				return;
			}
		}
	}

	// convert the maximum projection to the internal image format
	mLoGScaleSpaceMaximumProjection->SetReleaseDataFlag( true );

	// rescale the intensity to 16Bit with minimum of 0 and maximum of 65535
	itk::IntensityWindowingImageFilter<Image3Short, ImageType>::Pointer rescaleIntensity2 = itk::IntensityWindowingImageFilter<Image3Short, ImageType>::New();
	rescaleIntensity2->SetReleaseDataFlag( true );
	rescaleIntensity2->SetOutputMinimum( 0.0 );
	rescaleIntensity2->SetOutputMaximum( 1.0 );
	rescaleIntensity2->SetWindowMinimum( 0 );
	rescaleIntensity2->SetWindowMaximum( 32767 );
	rescaleIntensity2->SetInput( mLoGScaleSpaceMaximumProjection );

	// update the intensity conversion
	itkTryCatch( rescaleIntensity2->Update(), "LoGScaleSpaceMaximumProjection --> Final intensity conversion." );
	mOutput = rescaleIntensity2->GetOutput();
	scaleWithMaximumValue->SetReleaseDataFlag( true );
	SetInfoImage( scaleWithMaximumValue );

	// update the process object
	ProcessObjectWidget::Update();

	// log the performance
	ProcessObjectWidget::LogPerformance();
}

} // namespace ITKKIT
