# Supplementary material for: Fast Segmentation of Stained Nuclei in Terabyte-Scale, Time Resolved 3D Microscopy Image Stacks
Source: PLoS One. 2014 Feb 27;9(2):e90036. doi: 10.1371/journal.pone.0090036 (PMC3937404; doi:10.1371/journal.pone.0090036)
Supplement: File S1 — Implementation of the TWANG Segmentation Algorithm. C++ source code of the fast segmentation pipeline presented in this paper. The provided archive contains all sources, installation instructions and an example image. (ZIP) [file pone.0090036.s001.zip › Software_S1/source/PipelineFactory.cpp]

/**
 * Fast Segmentation of Stained Nuclei in Terabyte-Scale 3D+T Microscopy Images.
 * Copyright (C) 2013 J. Stegmaier, J. C. Otte, A. Kobitski, A. Bartschat, A. Garcia, G. U. Nienhaus, U. Str�hle and R. Mikut
 *
 * This program is free software: you can redistribute it and/or modify
 * it under the terms of the GNU General Public License as published by
 * the Free Software Foundation, either version 3 of the License, or
 * (at your option) any later version.
 *
 * This program is distributed in the hope that it will be useful,
 * but WITHOUT ANY WARRANTY; without even the implied warranty of
 * MERCHANTABILITY or FITNESS FOR A PARTICULAR PURPOSE. See the
 * GNU General Public License for more details.
 *
 * You should have received a copy of the GNU General Public License
 * along with this program. If not, see <http://www.gnu.org/licenses/>.
 *
 * Please refer to the documentation for more information about the software
 * as well as for installation instructions.
 *
 * If you use this application for your scientific work, please cite the corresponding publication
 *
 * J. Stegmaier, J. C. Otte, A. Kobitski, A. Bartschat, A. Garcia, G. U. Nienhaus, U. Str�hle, R. Mikut,
 * Fast Segmentation of Stained Nuclei in Terabyte-Scale 3D+T Microscopy Images. 2013.
 *
 */

// include required headers
#include "PipelineFactory.h"
#include "XSDCreator.h"

// available widgets should be included here
#include "ImageReaderWidget.h"
#include "ImageWriterWidget.h"

#include "IntensityWindowingImageFilterWidget.h"

#include "LoGScaleSpaceMaximumProjectionFilterWidget.h"
#include "TwangSegmentationWidget.h"

#include "ExtractRegionPropsFilterWidget.h"
#include "ExtractInfoFilterWidget.h"
#include "ExtractLocalExtremaFilterWidget.h"

#include "MaximumProjectionFilterWidget.h"
#include "ResizeFilterWidget.h"
#include "GetOriginalImageFilterWidget.h"

// ITKKIT namespace
namespace ITKKIT 
{

// default constructor
PipelineFactory::PipelineFactory()
{
}


// main function to return the pipeline
QList< ProcessObjectWidget* > PipelineFactory::CreateFromXML( QFile* file )
{

	XMLReader xmlReader;
	SimplifiedPipeline simplifiedPipeline;
	mProcessObjects.clear();
	
	// parse the XML
	try
	{
		simplifiedPipeline = xmlReader.ParseXML( file );	
	}
	catch( char* ex )
	{
		std::cout << ex << std::endl;
	}

	// sort the pipeline by id of the filter
	//simplifiedPipeline.SortPipeline();

	// create the pipeline
	try
	{
		mProcessObjects = CreateFromSimplifiedPipeline( simplifiedPipeline );
	}
	catch( char* ex )
	{
		std::cout << ex << std::endl;
	}

	// return  the pipeline
	return mProcessObjects;
}

QList< ProcessObjectWidget* > PipelineFactory::CreateFromXML( QString in)
{
	QFile file;
	file.setFileName( in );

	return CreateFromXML( &file );
}


// create the widget of the filter
#ifdef ITKKIT_GUI
QWidget* PipelineFactory::GetPipelineWidget()
{

	// create layout (top to bottom)
	QBoxLayout *filterPipelineLayout = new QBoxLayout( QBoxLayout::TopToBottom );

	// iterate through the filter and add them to the layout
	foreach( ProcessObjectWidget* i, mProcessObjects ){
		filterPipelineLayout->addWidget( i );
	}

	// create the widget and display it
	QWidget* pipelineWidget = new QWidget();
	pipelineWidget->resize( 500, 500 );
	pipelineWidget->setWindowTitle( "Erstellungsdatum: " + QString(__DATE__) + ",  " + QString(__TIME__) );
	pipelineWidget->setLayout( filterPipelineLayout );

	return pipelineWidget;
}
#endif


QByteArray PipelineFactory::GetXSD(QString file)
{
	ITKKIT::XSDCreator xsdCreator;
	xsdCreator.Init();
	QByteArray xsdArray = xsdCreator.GetXSDByteArray();

	// if file is Null return the array
	if( file.isNull() )
		return xsdArray;

	// if file is specified, save the XSD in a file
	QFile outFile( file );
	if( !outFile.open( QIODevice::WriteOnly | QIODevice::Text ) )
	{
		std::cout << "! Failed to open file for XSD." << std::endl;
		return xsdArray;
	}
  
	// write to file
	QTextStream stream( &outFile );
	stream << xsdArray;

	// clean up
	outFile.close();

	return xsdArray;
}


// create the image processing pipeline from the simplified pipeline
QList<ProcessObjectWidget*> PipelineFactory::CreateFromSimplifiedPipeline( SimplifiedPipeline simplifiedPipeline )
{

	QList< ProcessObjectWidget* > processObjects;
	QString outPath = simplifiedPipeline.GetOutPath();
	// Pipeline with the ProcessObjects
	SimplifiedFilter simplifiedFilter = simplifiedPipeline.GetFilter();

	// first Element should be the ImageReader
	if(!simplifiedFilter.isNull()){
		// get First ProcessObjectWidget
		ProcessObjectWidget* processObjectWidget = CreateFilterFromSimplifiedFilter( simplifiedFilter, outPath );
		// set the Image Pointer
		//ImageType::Pointer inputImage = processObjectWidget->GetOutput();
		// add the filter to the Pipeline
		processObjects.append( processObjectWidget );

		// load next Filter
		simplifiedFilter = simplifiedPipeline.GetFilter();

		// Iterate through all Filter Elements and add to Pipeline
		while(!simplifiedFilter.isNull()){
			try{
				processObjectWidget = CreateFilterFromSimplifiedFilter( simplifiedFilter , outPath );
			}catch(char* ex){
				// if object cannot be instantiated, skip it
				simplifiedFilter = simplifiedPipeline.GetFilter();
				continue;
			}
			//processObjectWidget->SetInput( inputImage );	// inputImage auch mit iterieren ???
			//inputImage = processObjectWidget->GetOutput();
			// add filter to the Pipeline
			processObjects.append( processObjectWidget );

			simplifiedFilter = simplifiedPipeline.GetFilter();
		}
	}

	return processObjects;
}


// create the filter element of one XMLFilter item
ProcessObjectWidget* PipelineFactory::CreateFilterFromSimplifiedFilter( SimplifiedFilter simplifiedFilter, QString outPath )
{
	ProcessObjectWidget* processObjectWidget;

	// create the instance
	try{
		processObjectWidget = GetProcessObjectWidgetFromName( simplifiedFilter.GetName(), outPath );
	}catch(char* ex){
		throw ex;
	}

	// get the settings
	ProcessObjectSettings* processObjectSettings = processObjectWidget->GetProcessObjectSettings();
	// add the setting
	foreach( SimplifiedParameter i, simplifiedFilter.GetParameter() ){
		processObjectSettings->SetSettingValue( i.GetProperty(), i.GetValue() );
	}

	return processObjectWidget;
}


// returns process object based on the name
ProcessObjectWidget* PipelineFactory::GetProcessObjectWidgetFromName( QString name, QString outPath )
{

	std::cout << "- Trying to get instance of " << name.toAscii().data() << std::endl;

	// create the ProcessObjectWidget by matching the given string
	// TODO: replace with some cloning functions
	ProcessObjectWidget* processObjectWidget = NULL;
	if(name.toLower().compare( "imagereader" ) == 0)
		processObjectWidget = new ImageReaderWidget( outPath );
	if(name.toLower().compare( "imagewriter" ) == 0)
		processObjectWidget = new ImageWriterWidget( outPath );
	if(name.toLower().compare( "twangsegmentationfilter" ) == 0)
		processObjectWidget = new TwangSegmentationWidget( outPath );

	
	if(name.toLower().compare( "logscalespacemaximumprojectionfilter" ) == 0)
		processObjectWidget = new LoGScaleSpaceMaximumProjectionFilterWidget( outPath );
	
	if(name.toLower().compare( "extractregionpropsfilter" ) == 0)
		processObjectWidget = new ExtractRegionPropsFilterWidget( outPath );
	if(name.toLower().compare( "extractinfo" ) == 0)
		processObjectWidget = new ExtractInfoFilterWidget( outPath );

	if(name.toLower().compare( "extractlocalextremafilter" ) == 0)
		processObjectWidget = new ExtractLocalExtremaFilterWidget( outPath );

	if(name.toLower().compare( "maximumprojectionfilter" ) == 0)
		processObjectWidget = new MaximumProjectionFilterWidget( outPath );
	if(name.toLower().compare( "intensitywindowingimagefilter" ) == 0)
		processObjectWidget = new IntensityWindowingImageFilterWidget( outPath );
	if(name.toLower().compare( "getoriginalimagefilter" ) == 0)
		processObjectWidget = new GetOriginalImageFilterWidget( outPath );
	

	if(name.toLower().compare( "resizefilter" ) == 0)
		processObjectWidget = new ResizeFilterWidget( outPath );

	// check if process object was instantiated successfully
	if( processObjectWidget == NULL )
	{
		std::cout << "! Filter: " << name.toStdString() << " can not be instantiated and will be skipped." << std::endl;
		std::cout << "- Update of PipelineFactory::GetProcessObjectWidgetFromName() and XSDCreator::XSDFilterDefinition() may solve this error." << std::endl;
		throw "! Filter not defined.";
	}

	// return the generated process object
	return processObjectWidget;
}

}// ITKKIT namespace
