# Supplementary material for: Fast Segmentation of Stained Nuclei in Terabyte-Scale, Time Resolved 3D Microscopy Image Stacks
Source: PLoS One. 2014 Feb 27;9(2):e90036. doi: 10.1371/journal.pone.0090036 (PMC3937404; doi:10.1371/journal.pone.0090036)
Supplement: File S1 — Implementation of the TWANG Segmentation Algorithm. C++ source code of the fast segmentation pipeline presented in this paper. The provided archive contains all sources, installation instructions and an example image. (ZIP) [file pone.0090036.s001.zip › Software_S1/source/PipelineFactory.h]

/**
 * Fast Segmentation of Stained Nuclei in Terabyte-Scale 3D+T Microscopy Images.
 * Copyright (C) 2013 J. Stegmaier, J. C. Otte, A. Kobitski, A. Bartschat, A. Garcia, G. U. Nienhaus, U. Str�hle and R. Mikut
 *
 * This program is free software: you can redistribute it and/or modify
 * it under the terms of the GNU General Public License as published by
 * the Free Software Foundation, either version 3 of the License, or
 * (at your option) any later version.
 *
 * This program is distributed in the hope that it will be useful,
 * but WITHOUT ANY WARRANTY; without even the implied warranty of
 * MERCHANTABILITY or FITNESS FOR A PARTICULAR PURPOSE. See the
 * GNU General Public License for more details.
 *
 * You should have received a copy of the GNU General Public License
 * along with this program. If not, see <http://www.gnu.org/licenses/>.
 *
 * Please refer to the documentation for more information about the software
 * as well as for installation instructions.
 *
 * If you use this application for your scientific work, please cite the corresponding publication
 *
 * J. Stegmaier, J. C. Otte, A. Kobitski, A. Bartschat, A. Garcia, G. U. Nienhaus, U. Str�hle, R. Mikut,
 * Fast Segmentation of Stained Nuclei in Terabyte-Scale 3D+T Microscopy Images. 2013.
 *
 */

#ifndef PIPELINEFACTORY_H
#define PIPELINEFACTORY_H

// include required headers
#include "ProcessObjectWidget.h"
#include "SimplifiedPipeline.h"
#include "SimplifiedFilter.h"
#include "XMLReader.h"

#ifdef ITKKIT_GUI
#include "QWidget"
#include "QBoxLayout"
#endif

// ITKKIT namespace
namespace ITKKIT
{

/**
 * @class PipelineFactory
 * Produces the FilterPipeline with the data from XMLPipeline
 */
class PipelineFactory
{
public:
	/**
	 * default constructor
	 */
    PipelineFactory();

	/**
	 * main function to create the pipeline
	 * returns an empty list, if any error occure
	 */
	QList< ProcessObjectWidget* > CreateFromXML( QFile* );

	/**
	 * main function to create the pipeline
	 * returns an empty list, if any error occure
	 */
	QList< ProcessObjectWidget* > CreateFromXML( QString );

	/**
	 * function to return the widget to display the filter
	 */
	#ifdef ITKKIT_GUI
		QWidget* GetPipelineWidget();
	#endif

	/**
	 * function to get the XSD
	 */
	QByteArray GetXSD(QString file = 0);

private:
	// create the image processing pipeline from the simplified pipeline
	QList< ProcessObjectWidget* > CreateFromSimplifiedPipeline ( SimplifiedPipeline );
	
	// create a filter from a simplified filter
	ProcessObjectWidget* CreateFilterFromSimplifiedFilter( SimplifiedFilter, QString );

	// create the instance of the object depending on the name
	ProcessObjectWidget* GetProcessObjectWidgetFromName( QString, QString );

	// list of the image processing objects
	QList< ProcessObjectWidget* > mProcessObjects;
};

} 

//namespace ITKKIT
#endif // PIPELINEFACTORY_H
