# Supplementary material for: Fast Segmentation of Stained Nuclei in Terabyte-Scale, Time Resolved 3D Microscopy Image Stacks
Source: PLoS One. 2014 Feb 27;9(2):e90036. doi: 10.1371/journal.pone.0090036 (PMC3937404; doi:10.1371/journal.pone.0090036)
Supplement: File S1 — Implementation of the TWANG Segmentation Algorithm. C++ source code of the fast segmentation pipeline presented in this paper. The provided archive contains all sources, installation instructions and an example image. (ZIP) [file pone.0090036.s001.zip › Software_S1/source/ProcessObjectSettings.h]

/**
 * Fast Segmentation of Stained Nuclei in Terabyte-Scale 3D+T Microscopy Images.
 * Copyright (C) 2013 J. Stegmaier, J. C. Otte, A. Kobitski, A. Bartschat, A. Garcia, G. U. Nienhaus, U. Str�hle and R. Mikut
 *
 * This program is free software: you can redistribute it and/or modify
 * it under the terms of the GNU General Public License as published by
 * the Free Software Foundation, either version 3 of the License, or
 * (at your option) any later version.
 *
 * This program is distributed in the hope that it will be useful,
 * but WITHOUT ANY WARRANTY; without even the implied warranty of
 * MERCHANTABILITY or FITNESS FOR A PARTICULAR PURPOSE. See the
 * GNU General Public License for more details.
 *
 * You should have received a copy of the GNU General Public License
 * along with this program. If not, see <http://www.gnu.org/licenses/>.
 *
 * Please refer to the documentation for more information about the software
 * as well as for installation instructions.
 *
 * If you use this application for your scientific work, please cite the corresponding publication
 *
 * J. Stegmaier, J. C. Otte, A. Kobitski, A. Bartschat, A. Garcia, G. U. Nienhaus, U. Str�hle, R. Mikut,
 * Fast Segmentation of Stained Nuclei in Terabyte-Scale 3D+T Microscopy Images. 2013.
 *
 */

#ifndef __ITKKIT_PROCESSOBJECTSETTINGS_H
#define __ITKKIT_PROCESSOBJECTSETTINGS_H

// include required headers
#include <iostream>
#include <QtCore/QSettings>
#include <QtCore/QList>
#include <QtCore/QString>

namespace ITKKIT 
{

/**
 * stores one specific settings.
 */
class ProcessObjectSetting : public QObject
{
	Q_OBJECT
	public:
		enum SettingValueType 
		{
			SETTINGVALUETYPE_STRING	= 0,
			SETTINGVALUETYPE_DOUBLE	= 1,
			SETTINGVALUETYPE_INT	= 2,
			SETTINGVALUETYPE_BOOLEAN= 3,
		};
		
		
		/**
		 * The default constructor.
		 */
		ProcessObjectSetting() {}


		/**
		 * The more advanced constructor.
		 * @param name The name of the Ipopt setting.
		 * @param value The initial value for the Ipopt setting.
		 * @param type The value type of the ipopt setting.
		 * @param activated Flag weather the setting is active or not.
		 */
		ProcessObjectSetting(QString name, QString value, ProcessObjectSetting::SettingValueType type, bool activated = true)
		{
			mName		= name;
			mValue		= value;
			mType		= type;
			mActivated	= activated;
		}

				
		/**
		 * the destructor.
		 */
		virtual ~ProcessObjectSetting() {}
		
		
		/**
		 * functions to set the setting parameters.
		 */
		void SetSettingName(QString name)					{ mName = name; }
		void SetSettingValue(QString value)					{ mValue = value; }
		void SetSettingType(SettingValueType type)			{ mType = type; }
		void SetSettingActivated(bool activated = true)		{ mActivated = activated; }
		 
		 
		/**
		 * functions to get the settings parameters.
		 */
		QString GetSettingName()							{ return mName; }
		QString GetSettingValue()							{ return mValue; }
		int GetSettingType()								{ return mType; }
		bool GetSettingActivated()							{ return mActivated; }
		
	public slots:
		void ValueChanged(const QString& value)				{ mValue = value; }
		void ValueChanged(const int& value)					{ mValue = QString::number( value ); }
		 
	private:
		QString mName;
		QString mValue;
		SettingValueType mType;
		bool	mActivated;
};

/**
 * class to store the ipopt options.
 */
class ProcessObjectSettings
{
	public:
		/**
		 * the constructor.
		 */
		ProcessObjectSettings()
		{
			mSettings = QList<ProcessObjectSetting*>();
		}
		
		
		/**
		 * the destructor.
		 */
		~ProcessObjectSettings()
		{
			while (!mSettings.isEmpty())
				delete mSettings.takeFirst();
			mSettings.clear();
		}
		
		
		/**
		 * returns list of default settings.
		 */
		static ProcessObjectSetting* GetDefaultSetting(int group, int index)
		{
			return NULL;
		}
		

		/**
		 * returns the number of default settings.
		 */
		static int GetNumDefaultSettings(int groupIndex)
		{ 
			return -1;
		}
		
		
		/**
		 * Returns the number of groups.
		 * @return The number of groups.
		 */
		static int GetNumGroups() { return 0; }
		
		
		
		/**
		 * Returns a default setting for the given index.
		 * @param index The index of the desired setting.
		 * @return The setting for the index.
		 */
		static ProcessObjectSetting* GetDefaultSetting(int index)
		{
			const int numGroups = GetNumGroups();
			for (int i=0; i<numGroups; ++i)
			{
				const int numDefaultSettings = GetNumDefaultSettings(i);
				for (int j=0; j<numDefaultSettings; ++j)
				{
					if (index == 0)
						return GetDefaultSetting( i, j );
						
					index--;
				}
				
				index--;
			}
			
			return NULL;
		}		
		
		
		/**
		 * Returns the group name for a given index.
		 * @return The group name for a given index.
		 */
		static QString GetGroupName(int index)
		{
			switch (index) {
				default: return QString( "" );
			}
		}
		
		
		/**
		 * Function to add a setting.
		 * @param name The settings name.
		 * @param value The value of the setting.
		 * @param type The type of the setting.
		 * @param activated Specifies if the setting should be applied.
		 */
		void AddSetting(QString name, QString value, ProcessObjectSetting::SettingValueType type, bool activated = true)	{ mSettings.append( new ProcessObjectSetting(name, value, type, activated) ); }
		void AddSetting(ProcessObjectSetting* setting)																		{ mSettings.append( setting ); }
		
		
		/**
		 * Function to completely remove a setting.
		 * @param index The index of the setting to remove.
		 */
		void RemoveSetting(int index) { mSettings.removeAt( index ); }
		
		
		/**
		 * some setter functions.
		 */
		void SetSettingName(int index, QString name)				{ mSettings[index]->SetSettingName( name ); }
		void SetSettingValue(int index, QString value)				{ mSettings[index]->SetSettingValue( value ); }
		void SetSettingValue(const QString& name, QString value);
		void SetSettingType(int index, ProcessObjectSetting::SettingValueType value) { mSettings[index]->SetSettingType( value ); }
		void SetSettingActivated(int index, bool activated = true)	{ mSettings[index]->SetSettingActivated( activated ); }
		
		 
		/**
		 * functions to get the settings parameters.
		 */
		QString GetSettingName(int index)							{ return mSettings[index]->GetSettingName(); }
		QString GetSettingValue(int index)							{ return mSettings[index]->GetSettingValue(); }
		QString GetSettingValue(const QString& name);
		int GetSettingType(int index)								{ return mSettings[index]->GetSettingType(); }
		bool GetSettingActivated(int index)							{ return mSettings[index]->GetSettingActivated(); }
		int GetNumSettings()										{ return mSettings.size(); }
		ProcessObjectSetting* GetSetting(int index)					{ return mSettings[index]; }

	private:
		QList<ProcessObjectSetting*>	mSettings;
		static QList<ProcessObjectSetting*> mDefaultSettings;
};

} // namespace ITKKIT


#endif
