# Supplementary material for: Fast Segmentation of Stained Nuclei in Terabyte-Scale, Time Resolved 3D Microscopy Image Stacks
Source: PLoS One. 2014 Feb 27;9(2):e90036. doi: 10.1371/journal.pone.0090036 (PMC3937404; doi:10.1371/journal.pone.0090036)
Supplement: File S1 — Implementation of the TWANG Segmentation Algorithm. C++ source code of the fast segmentation pipeline presented in this paper. The provided archive contains all sources, installation instructions and an example image. (ZIP) [file pone.0090036.s001.zip › Software_S1/source/ProcessObjectWidget.cpp]

/**
 * Fast Segmentation of Stained Nuclei in Terabyte-Scale 3D+T Microscopy Images.
 * Copyright (C) 2013 J. Stegmaier, J. C. Otte, A. Kobitski, A. Bartschat, A. Garcia, G. U. Nienhaus, U. Str�hle and R. Mikut
 *
 * This program is free software: you can redistribute it and/or modify
 * it under the terms of the GNU General Public License as published by
 * the Free Software Foundation, either version 3 of the License, or
 * (at your option) any later version.
 *
 * This program is distributed in the hope that it will be useful,
 * but WITHOUT ANY WARRANTY; without even the implied warranty of
 * MERCHANTABILITY or FITNESS FOR A PARTICULAR PURPOSE. See the
 * GNU General Public License for more details.
 *
 * You should have received a copy of the GNU General Public License
 * along with this program. If not, see <http://www.gnu.org/licenses/>.
 *
 * Please refer to the documentation for more information about the software
 * as well as for installation instructions.
 *
 * If you use this application for your scientific work, please cite the corresponding publication
 *
 * J. Stegmaier, J. C. Otte, A. Kobitski, A. Bartschat, A. Garcia, G. U. Nienhaus, U. Str�hle, R. Mikut,
 * Fast Segmentation of Stained Nuclei in Terabyte-Scale 3D+T Microscopy Images. 2013.
 *
 */

// include required headers
#include "ProcessObjectWidget.h"
#include "itkRescaleIntensityImageFilter.h"
#include "itkIntensityWindowingImageFilter.h"
#include "itkImageSeriesWriter.h"
#include "itkNumericSeriesFileNames.h"
#include <QtCore/QDir>

// ITKKIT namespace
namespace ITKKIT {

// the default constructor
ProcessObjectWidget::ProcessObjectWidget(const QString& outPath)
#ifdef ITKKIT_GUI
	: QWidget()
#else
	: QObject()
#endif
{
	// set the process object name
	mName = "ProcessObject";

	// initialize the settings object
	mProcessObjectSettings = new ProcessObjectSettings();
	mOutPath = outPath;
	mOutFileName = "";
	mDirtyFlag = true;
	mHasInfoImage = false;

	// add option to write the output
	mProcessObjectSettings->AddSetting( "WriteResult", "0", ProcessObjectSetting::SETTINGVALUETYPE_BOOLEAN );
	mProcessObjectSettings->AddSetting( "UseSmallDataType", "0", ProcessObjectSetting::SETTINGVALUETYPE_BOOLEAN );
	mProcessObjectSettings->AddSetting( "UseSeriesWriter", "0", ProcessObjectSetting::SETTINGVALUETYPE_BOOLEAN );
	mProcessObjectSettings->AddSetting( "OutPath", outPath, ProcessObjectSetting::SETTINGVALUETYPE_STRING );
	mProcessObjectSettings->AddSetting( "MaxThreads", "8", ProcessObjectSetting::SETTINGVALUETYPE_INT );
	mProcessObjectSettings->AddSetting( "ReleaseDataFlag", "1", ProcessObjectSetting::SETTINGVALUETYPE_INT );
	mProcessObjectSettings->AddSetting( "InPlace", "0", ProcessObjectSetting::SETTINGVALUETYPE_INT );
	mProcessObjectSettings->AddSetting( "OutFileNameSuffix", "", ProcessObjectSetting::SETTINGVALUETYPE_STRING );
}


// the destructor	
ProcessObjectWidget::~ProcessObjectWidget()
{
	// get rid of allocated objects
	delete mProcessObjectSettings;
}


// function to init the fast sift widget
void ProcessObjectWidget::Init()
{
#ifdef ITKKIT_GUI
	// create the layout
	mLayout = new QVBoxLayout();
	mLayout->setSpacing( 0 );
	mLayout->setMargin( 0 );

	// create the interface
	CreateInterface();

	// set the layout
	setLayout( mLayout );
#endif
}


// creates the interface based on the settings of the process object
void ProcessObjectWidget::CreateInterface()
{
#ifdef ITKKIT_GUI
	// add widget name to the layout
	mLayout->addWidget( new QLabel(mName) );

	// loop trough the settings and add widgets for the settings
	const int numSettings = mProcessObjectSettings->GetNumSettings();
	for (int i=0; i<numSettings; ++i)
	{
		// get the setting type
		ProcessObjectSetting* setting = mProcessObjectSettings->GetSetting( i );
		
		// add widgets and connections according to setting type
		switch (setting->GetSettingType())
		{
			case 0: // string type
			{
				// create layout and widgets for the setting
				QHBoxLayout* layout = new QHBoxLayout();
				QLabel* settingLabel = new QLabel( setting->GetSettingName() );
				QLineEdit* settingValue = new QLineEdit( setting->GetSettingValue() );

				// add widgets to the layout
				layout->addWidget( settingLabel );
				layout->addWidget( settingValue );

				// connect the setting with the edit field
				connect( settingValue, SIGNAL(textChanged(QString)), setting, SLOT(ValueChanged(QString)) );
				
				// add layout to the main layout
				mLayout->addLayout( layout );
				break;
			}
			case 1: // double type
			{
				// create layout and widgets for the setting
				QHBoxLayout* layout = new QHBoxLayout();
				QLabel* settingLabel = new QLabel( setting->GetSettingName() );
				QDoubleSpinBox* settingValue = new QDoubleSpinBox();
				settingValue->setRange( -100000, 100000 );
				settingValue->setSingleStep( 0.1 );
				settingValue->setValue( setting->GetSettingValue().toDouble() );
				
				// add widgets to the layout
				layout->addWidget( settingLabel );
				layout->addWidget( settingValue );

				// connect the setting with the edit field
				connect( settingValue, SIGNAL(valueChanged(QString)), setting, SLOT(ValueChanged(QString)) );
				
				// add layout to the main layout
				mLayout->addLayout( layout );
				break;
			}
			case 2: // int type
			{
				// create layout and widgets for the setting
				QHBoxLayout* layout = new QHBoxLayout();
				QLabel* settingLabel = new QLabel( setting->GetSettingName() );
				QSpinBox* settingValue = new QSpinBox();
				settingValue->setRange( -100000, 100000 );
				settingValue->setSingleStep( 1 );
				settingValue->setValue( setting->GetSettingValue().toInt() );

				// add widgets to the layout
				layout->addWidget( settingLabel );
				layout->addWidget( settingValue );

				// connect the setting with the edit field
				connect( settingValue, SIGNAL(valueChanged(QString)), setting, SLOT(ValueChanged(QString)) );
				
				// add layout to the main layout
				mLayout->addLayout( layout );
				break;
			}
			case 3: // boolean type
			{
				// create layout and widgets for the setting
				QCheckBox* settingValue = new QCheckBox( setting->GetSettingName() );
				settingValue->setChecked( setting->GetSettingValue().toInt() > 0 );

				// connect the setting with the edit field
				connect( settingValue, SIGNAL(stateChanged(int)), setting, SLOT(ValueChanged(int)) );
				
				// add layout to the main layout
				mLayout->addWidget( settingValue );
				break;
			}
		}
	}

	// add a separator line
	QFrame* line = new QFrame();
	line->setFrameShape(QFrame::HLine);
	line->setFrameShadow(QFrame::Sunken);
	mLayout->addWidget( line );
#endif
}


// calculates tile index
ExternalImageType::RegionType ProcessObjectWidget::CalculateTileRegion(const ExternalImageType::RegionType& largestPossibleRegion, const int numTiles, const int currentTile, const int overlapSize, const int dimension, bool overlapRegion, bool forWriting)
{
	// return the largest possible region if number of tiles is equal to 1
	if (numTiles == 1)
		return largestPossibleRegion;

	// set the index and size based on the largest possible region
	ExternalImageType::RegionType region;
	ExternalImageType::IndexType index = largestPossibleRegion.GetIndex();
	ExternalImageType::SizeType size = largestPossibleRegion.GetSize();

	// calculate extract region if tiling is used
	int overlapSizeHalf = overlapSize / 2;
	int overlapSizeFourth = overlapSize / 4;
	int maximumWidth = size[dimension]; 
	int tileWidth = (int)ceilf((float)size[dimension] / (float)numTiles);
	
	// handle overlap regions and normal tiles
	if (overlapRegion == false)
	{
		index[dimension] = currentTile * tileWidth;
		size[dimension] = tileWidth;

		if (index[dimension]+size[dimension] >= maximumWidth)
			size[dimension] = maximumWidth - index[dimension];
	}
	else
	{
		if (forWriting == false)
		{
			index[dimension] = (1+currentTile) * tileWidth - overlapSizeHalf;
			size[dimension] = overlapSize;
		}
		else
		{
			index[dimension] = (1+currentTile) * tileWidth - overlapSizeFourth;
			size[dimension] = overlapSizeHalf;
		}
	}

	// set the region
	region.SetIndex( index );
	region.SetSize( size );

	// return the index
	return region;
}


// function to calculate the filename of a tile
QString ProcessObjectWidget::CalculateTileFileName(const QString& inFileName, const QString& separator, const int currentTile, bool overlapRegion)
{
	// set the in filename
	QString fileName = inFileName;
	QString tileID = "";

	// adjust file suffix according to tile number and overlap status
	if (overlapRegion == false)
		tileID = QString( "_tile" ) + QString::number( currentTile ) + QString( "." );
	else
		tileID = QString( "_tile_overlap" ) + QString::number( currentTile ) + QString( "." );

	// replace the separator string by the tile name
	fileName.replace( separator, tileID );

	// return the new tile name
	return fileName;
}


// update the inferface
void ProcessObjectWidget::UpdateInterface()
{
}


// update the process object and perform write action if desired
void ProcessObjectWidget::Update()
{
	// get out filename suffix
	QString outFileNameSuffix = mProcessObjectSettings->GetSettingValue( "OutFileNameSuffix" );

	// write output to file if write flag is set
	if (mProcessObjectSettings->GetSettingValue( "WriteResult" ).toInt() > 0 && mProcessObjectSettings->GetSettingValue( "UseSmallDataType" ).toInt() == 0)
	{
		// extract file name
		QString inFileName = mInFileName;
		inFileName.replace( "_Processed.tif", "" );
		
		// get the old release data flag
		bool releaseDataFlag = mOutput->GetReleaseDataFlag();
		mOutput->SetReleaseDataFlag( false );

		// rescale the intensity to 16Bit with minimum of 0 and maximum of 65535
		itk::IntensityWindowingImageFilter<ImageType, ImageType>::Pointer rescaleIntensity = itk::IntensityWindowingImageFilter<ImageType, ImageType>::New();
		rescaleIntensity->SetReleaseDataFlag( false );
		rescaleIntensity->SetOutputMinimum( 0.0 );
		rescaleIntensity->SetOutputMaximum( 65535 );
		rescaleIntensity->SetWindowMinimum( 0 );
		rescaleIntensity->SetWindowMaximum( 1.0 );
		rescaleIntensity->SetInput( mOutput );

		// convert internal representation to external one
		CastInternalToExternalTypeFilter::Pointer typeCastFilterInternalToExternal = CastInternalToExternalTypeFilter::New();
		typeCastFilterInternalToExternal->SetInput( rescaleIntensity->GetOutput() );
		typeCastFilterInternalToExternal->SetReleaseDataFlag( true );
		
		// create and update the writer
		if (mProcessObjectSettings->GetSettingValue( "UseSeriesWriter" ).toInt() == 0)
		{
			WriterType::Pointer writer = WriterType::New();
			writer->SetFileName( QString(mOutPath + inFileName + QString("_") + mName + outFileNameSuffix + QString(".tif")).toAscii().data() );

			writer->SetInput( typeCastFilterInternalToExternal->GetOutput() );
			writer->SetReleaseDataFlag( true );
			writer->Update();
		}
		else
		{
			// extract the filename without extension
			QDir().mkdir( mOutPath + inFileName );

			// series output path
			QString seriesOutputPath = mOutPath + inFileName + QString('/') + inFileName + QString("_z=%04d.tif");
			
			// create the name generator
			typedef itk::NumericSeriesFileNames NameGeneratorType;
			NameGeneratorType::Pointer nameGenerator = NameGeneratorType::New();
			typedef itk::ImageSeriesWriter< ExternalImageType, ExternalImageSeriesType > SeriesWriterType;
			SeriesWriterType::Pointer seriesWriter = SeriesWriterType::New();

			// get image stack names
			const int startIndex = mOutput->GetLargestPossibleRegion().GetIndex(2);
			const int endIndex = startIndex + mOutput->GetLargestPossibleRegion().GetSize(2) - 1;
			nameGenerator->SetSeriesFormat( seriesOutputPath.toAscii().data() );
			nameGenerator->SetStartIndex( startIndex );
			nameGenerator->SetEndIndex( endIndex );
			nameGenerator->SetIncrementIndex( 1 );

			// set the filenames for input and output
			seriesWriter->SetFileNames( nameGenerator->GetFileNames() );
			seriesWriter->SetInput( typeCastFilterInternalToExternal->GetOutput() );
			seriesWriter->SetReleaseDataFlag( true );
			seriesWriter->SetUseCompression( true );
			seriesWriter->Update();
		}

		// reset the release data flag
		mOutput->SetReleaseDataFlag( releaseDataFlag );
	}

	////////////// TEMP ////////////////////////
	// Replace by more efficient pointer conversions of different writer types
	////////////////////////////////////////////
	// write output to file if write flag is set
	if (mProcessObjectSettings->GetSettingValue( "WriteResult" ).toInt() > 0 && mProcessObjectSettings->GetSettingValue( "UseSmallDataType" ).toInt() > 0)
	{
		// extract file name
		QString inFileName = mInFileName;
		inFileName.replace( "_Processed.tif", "" );
		
		// get the old release data flag
		bool releaseDataFlag = mOutput->GetReleaseDataFlag();
		mOutput->SetReleaseDataFlag( false );

		// rescale the intensity to 16Bit with minimum of 0 and maximum of 65535
		itk::IntensityWindowingImageFilter<ImageType, ImageType>::Pointer rescaleIntensity = itk::IntensityWindowingImageFilter<ImageType, ImageType>::New();
		rescaleIntensity->SetReleaseDataFlag( false );
		rescaleIntensity->SetOutputMinimum( 0.0 );
		rescaleIntensity->SetOutputMaximum( 255 );
		rescaleIntensity->SetWindowMinimum( 0 );
		rescaleIntensity->SetWindowMaximum( 1.0 );
		rescaleIntensity->SetInput( mOutput );

		// convert internal representation to external one
		CastInternalToExternalSmallTypeFilter::Pointer typeCastFilterInternalToExternal = CastInternalToExternalSmallTypeFilter::New();
		typeCastFilterInternalToExternal->SetInput( rescaleIntensity->GetOutput() );
		typeCastFilterInternalToExternal->SetReleaseDataFlag( true );
		
		// create and update the writer
		if (mProcessObjectSettings->GetSettingValue( "UseSeriesWriter" ).toInt() == 0)
		{
			WriterSmallType::Pointer writer = WriterSmallType::New();
			writer->SetFileName( QString(mOutPath + inFileName + QString("_") + mName + outFileNameSuffix + QString(".tif")).toAscii().data() );

			writer->SetInput( typeCastFilterInternalToExternal->GetOutput() );
			writer->SetReleaseDataFlag( true );
			writer->Update();
		}
		else
		{
			// extract the filename without extension
			QDir().mkdir( mOutPath + inFileName );

			// series output path
			QString seriesOutputPath = mOutPath + inFileName + QString('/') + inFileName + QString("_z=%04d.tif");
			
			// create the name generator
			typedef itk::NumericSeriesFileNames NameGeneratorType;
			NameGeneratorType::Pointer nameGenerator = NameGeneratorType::New();
			typedef itk::ImageSeriesWriter< ExternalImageSmallType, ExternalImageSeriesSmallType > SeriesWriterType;
			SeriesWriterType::Pointer seriesWriter = SeriesWriterType::New();

			// get image stack names
			const int startIndex = mOutput->GetLargestPossibleRegion().GetIndex(2);
			const int endIndex = startIndex + mOutput->GetLargestPossibleRegion().GetSize(2) - 1;
			nameGenerator->SetSeriesFormat( seriesOutputPath.toAscii().data() );
			nameGenerator->SetStartIndex( startIndex );
			nameGenerator->SetEndIndex( endIndex );
			nameGenerator->SetIncrementIndex( 1 );

			// set the filenames for input and output
			seriesWriter->SetFileNames( nameGenerator->GetFileNames() );
			seriesWriter->SetInput( typeCastFilterInternalToExternal->GetOutput() );
			seriesWriter->SetReleaseDataFlag( true );
			seriesWriter->SetUseCompression( true );
			seriesWriter->Update();
		}

		// reset the release data flag
		mOutput->SetReleaseDataFlag( releaseDataFlag );
	}

	///////////////////////////////////////////////////
	/// END TEMP ////
	//////////////////////////////////////////////////

	// set the dirty flag to false after update succeeded
	mDirtyFlag = false;
}


// initialize the timer
void ProcessObjectWidget::StartTimer()
{
	std::cout << "Executing Process Object: " << mName.toUpper().toAscii().data() << "..." << std::endl;
	mStartTime = QDateTime::currentMSecsSinceEpoch();
}


// write performance to cout
void ProcessObjectWidget::LogPerformance()
{
	// write process object name and duration
	//float timeDelta = mTime.msecsTo( QDateTime::currentDateTime() ) / 1000.0;
	float timeDelta = (QDateTime::currentMSecsSinceEpoch() - mStartTime) / 1000.0;
	std::cout << "+ Execution of " << mName.toUpper().toAscii().data() << " finished." << std::endl;
	std::cout << "\t- Duration: "<< timeDelta << " seconds." << std::endl;
	
	// write the filter settings
	LogSettings();

	// print a spacer
	std::cout << "-----------------------------------------------------------------------------------------------" << std::endl;
}


// write the settings values to cout
void ProcessObjectWidget::LogSettings()
{
	// 
	std::cout << "\t+ Settings:" << std::endl;
	// iterate trough the settings and print the value
	const int numSettings = mProcessObjectSettings->GetNumSettings();
	for (int i=0; i<numSettings; ++i)
	{
		std::cout << "\t\t- " << mProcessObjectSettings->GetSettingName( i ).toAscii().data() << ": " << mProcessObjectSettings->GetSettingValue( i ).toAscii().data() << std::endl;
	}
}

#ifdef ITKKIT_GUI
// accept drops
void ProcessObjectWidget::dragEnterEvent(QDragEnterEvent* event)
{
	// this is needed to actually reach the drop event function
	event->acceptProposedAction();
}


// handle drop events
void ProcessObjectWidget::dropEvent(QDropEvent* event)
{
	// check if we dropped any files to the application
	const QMimeData* mimeData = event->mimeData();
	if (mimeData->hasUrls())
	{
		// read out the dropped file names
		QList<QUrl> urls = mimeData->urls();

		// get the number of urls and iterate over them
		const int numUrls = urls.count();
		for (int i=0; i<numUrls; ++i)
		{
			QString fileName = urls[i].toLocalFile().toAscii().data();
			//LoadProject( fileName );
		}
	}

	event->acceptProposedAction();
}
#endif

} // namespace ITKKIT
