# Supplementary material for: Fast Segmentation of Stained Nuclei in Terabyte-Scale, Time Resolved 3D Microscopy Image Stacks
Source: PLoS One. 2014 Feb 27;9(2):e90036. doi: 10.1371/journal.pone.0090036 (PMC3937404; doi:10.1371/journal.pone.0090036)
Supplement: File S1 — Implementation of the TWANG Segmentation Algorithm. C++ source code of the fast segmentation pipeline presented in this paper. The provided archive contains all sources, installation instructions and an example image. (ZIP) [file pone.0090036.s001.zip › Software_S1/source/ProcessObjectWidget.h]

/**
 * Fast Segmentation of Stained Nuclei in Terabyte-Scale 3D+T Microscopy Images.
 * Copyright (C) 2013 J. Stegmaier, J. C. Otte, A. Kobitski, A. Bartschat, A. Garcia, G. U. Nienhaus, U. Str�hle and R. Mikut
 *
 * This program is free software: you can redistribute it and/or modify
 * it under the terms of the GNU General Public License as published by
 * the Free Software Foundation, either version 3 of the License, or
 * (at your option) any later version.
 *
 * This program is distributed in the hope that it will be useful,
 * but WITHOUT ANY WARRANTY; without even the implied warranty of
 * MERCHANTABILITY or FITNESS FOR A PARTICULAR PURPOSE. See the
 * GNU General Public License for more details.
 *
 * You should have received a copy of the GNU General Public License
 * along with this program. If not, see <http://www.gnu.org/licenses/>.
 *
 * Please refer to the documentation for more information about the software
 * as well as for installation instructions.
 *
 * If you use this application for your scientific work, please cite the corresponding publication
 *
 * J. Stegmaier, J. C. Otte, A. Kobitski, A. Bartschat, A. Garcia, G. U. Nienhaus, U. Str�hle, R. Mikut,
 * Fast Segmentation of Stained Nuclei in Terabyte-Scale 3D+T Microscopy Images. 2013.
 *
 */

#ifndef __ITKKIT_PROCESSOBJECTWIDGET_H
#define __ITKKIT_PROCESSOBJECTWIDGET_H

// include required headers
#ifdef ITKKIT_GUI
	#include <QtGui/qwidget.h>
	#include <QtGui/QPushButton>
	#include <QtGui/QVBoxLayout>
	#include <QtGui/QHBoxLayout>
	#include <QtGui/QLabel>
	#include <QtGui/QCheckBox>
	#include <QtGui/QSlider>
	#include <QtGui/QComboBox>
	#include <QtGui/QLineEdit>
	#include <QtGui/QSpinBox>
	#include <QtGui/QFileDialog>
	#include <QtGui/QTextEdit>
	#include <QtGui/QAction>
	#include <QtGui/QDragEnterEvent>
	#include <QtGui/QFrame>
	#include <QtGui/QDragEnterEvent>
#else
	#include <QtCore/QObject>
#endif

#include <QtCore/QUrl>
#include <QtCore/QSettings>
#include <QtCore/QDateTime>
#include "ProcessObjectSettings.h"
#include "ITKDefinitions.h"

// the namespaces to use
using namespace itk;

namespace ITKKIT
{
	
/**
 *	@class ProcessObjectWidget
 *	The base class for image to image filter widgets.
 */
class ProcessObjectWidget
#ifdef ITKKIT_GUI
	: public QWidget
#else
	: public QObject
#endif
{
	Q_OBJECT
	public:

		/**
		 * Enumeration for different processing object types.
		 */
		enum ProcessObjectType 
		{
			PROCESSOBJECT_READER = 0,
			PROCESSOBJECT_FILTER = 1,
			PROCESSOBJECT_MAPPER = 2,
			PROCESSOBJECT_WRITER = 3,
			PROCESSOBJECT_TILINGSTART = 4,
			PROCESSOBJECT_TILINGEND = 5,
			PROCESSOBJECT_CURRENTTILE = 6,
			PROCESSOBJECT_ORIGINALIMAGE = 7,
			PROCESSOBJECT_UNSPECIFIED = 8,
		};
	

		/**
		 * The constructor.
		 * @param parent The parent of the main window. Usually should be NULL.
		 */
		ProcessObjectWidget(const QString& outPath = "");
		
		
		/**
		 * The destructor.
		 */
		virtual ~ProcessObjectWidget();
		
		
		/**
		 * Function to init the main window. All widgets, menus etc. are created within this function.
		 */
		void Init();


		/**
		 * Creates the interface for the process object based on the available process object settings set in the inherited classes.
		 */
		void CreateInterface();
		
		
		/**
		 * Used to update the interface, takes care of syncronizing the content of all the widgets.
		 */
		void UpdateInterface();


		/**
		 * Update the filter.
		 */
		virtual void Update();


		/**
		 * Function to set the input image of the filter.
		 * @param input Pointer to the input image.
		 */
		virtual void SetInput(const ImageType* input)		{ mInput = input; mDirtyFlag = true; }


		/**
		 * Function to get the output of the filter. 
		 * Automatically calls update if output does not exist or image information has changed.
		 * @return The processed image.
		 */
		virtual ImageType* GetOutput()						{ if (mOutput.IsNull() == true || mDirtyFlag == true) Update(); return mOutput; }
		//virtual const ImageType* GetOutput() const			{ return NULL; }


		/**
		 * Function to get the name of the filter.
		 * @param Returns the name of the current filter.
		 */
		const QString& GetName()							{ return mName; }


		/**
		 * Function to get the out path of the filter.
		 * @param Returns the out path of the current filter.
		 */
		const QString& GetOutPath()							{ return mOutPath; }


		/**
		 * Function to get the out filename of the filter.
		 * @param Returns the out filename of the current filter.
		 */
		const QString& GetOutFileName()						{ return mOutFileName; }


		/**
		 * Function to get the in filename of the filter.
		 * @param Returns the in filename of the current filter.
		 */
		const QString& GetInFileName()						{ return mInFileName; }


		/**
		 * Function to get the type of the filter.
		 * @param Returns the type of the current filter.
		 */
		const ProcessObjectType GetType()					{ return mType; }


		/**
		 * Function to set the input file name.
		 * @param inFileName The input filename string.
		 */
		virtual void SetInFileName(const QString& inFileName)	{ mInFileName = inFileName; mDirtyFlag = true; }


		/**
		 * Function to set the output path.
		 * @param outPath The output path string.
		 */
		void SetOutPath(const QString& outPath)					{ mOutPath = outPath; mProcessObjectSettings->SetSettingValue( "OutPath", outPath ); }


		/**
		 * Function to set a specific setting.
		 * @param 
		 */
		void SetSetting(const QString& name, const QString& value) { mProcessObjectSettings->SetSettingValue( name, value); }


		/**
		 * Function to set the reader object.
		 * @param reader Pointer to the reader object.
		 */
		virtual void SetReader(ProcessObjectWidget* reader)		{}


		/**
		 * Function to set the dirty flag, i.e. to force update call and get valid output.
		 * @param dirtyFlag The new dirty flag value.
		 */
		void SetDirtyFlag(bool dirtyFlag)						{ mDirtyFlag = dirtyFlag; }


		/**
		 * Function to set the info image flag.
		 * @param infoImageFlag The new info image flag value.
		 */
		void SetInfoImageFlag(bool infoImageFlag)				{ mHasInfoImage = infoImageFlag; }


		/**
		 * Function to get the info image flag.
		 * @return The info image flag value.
		 */
		bool GetInfoImageFlag()									{ return mHasInfoImage; }


		/**
		 * Function to set the info image.
		 * @param infoImage The info image to pass through.
		 */
		void SetInfoImage(ExternalImageSmallType::Pointer infoImage) { mInfoImage = infoImage; mHasInfoImage = true; }


		/**
		 * Function to set the info image.
		 * @param infoImage The info image to pass through.
		 */
		ExternalImageSmallType::Pointer GetInfoImage() { return mInfoImage; }


		/**
		 * Function to get the process object settings.
		 * @return The process object settings variable.
		 */
		ProcessObjectSettings* GetProcessObjectSettings()		{ return mProcessObjectSettings; }


		/**
		 * Function to calculate tile region.
		 * @param largestPossibleRegion The largest possible region of the image to be tiled.
		 * @param numTiles The number of tiles to create.
		 * @param currentTile The index of the currentTile, in [0,...,numTiles-1].
		 * @param overlapSize The size of the overlap region.
		 * @param dimension The dimension to split via tiling.
		 * @param overlapRegion Flag if overlap index should be calculated.
		 * @return The region for the specified tile
		 */
		ExternalImageType::RegionType CalculateTileRegion(const ExternalImageType::RegionType& largestPossibleRegion, const int numTiles, const int currentTile, const int overlapSize, const int dimension = 0, bool overlapRegion = false, bool forWriting = false);


		/**
		 * Function to calculate the filename of a tile.
		 * @param inFileName The in filename of the image to be tiled.
		 * @param currentTile The index of the currentTile, in [0,...,numTiles-1].
		 * @param overlapRegion Flag if overlap index should be calculated.
		 * @return The file name for the specified tile
		 */
		QString CalculateTileFileName(const QString& inFileName, const QString& separator, const int currentTile, bool overlapRegion = false);


		/**
		 * Function to start a timer upon filter execution
		 */
		void StartTimer();


		/**
		 * Function to log the performance, i.e. the running time of the filter.
		 */
		void LogPerformance();


		/**
		 * Function to log the settings of the filter.
		 */
		void LogSettings();

	#ifdef ITKKIT_GUI
		/**
		 * Called when a filedrop is initiated on the widget. TODO: Implement correctly for drag&drop of project files.
		 * @param event Pointer to the event that is called upon drop enter.
		 */
		void dragEnterEvent(QDragEnterEvent* event);
		

		/**
		 * Called when a filedrop occurs on the widget. TODO: Implement correctly for drag&drop of project files.
		 * @param event Pointer to the event that is called upon drop.
		 */
		void dropEvent(QDropEvent* event);
	#endif
		
	public slots:
		
		
	protected:
		ImageType::ConstPointer mInput;						// const pointer to the input image
		ImageType::Pointer mOutput;							// pointer to the input image
		ExternalImageSmallType::Pointer mInfoImage;			// pointer to an info image, such as maximum scale for LoGMP
		qint64 mStartTime;									// start time point for processing time estimations
		ProcessObjectSettings* mProcessObjectSettings;		// data structure for the complete process object settings
		ProcessObjectType mType;							// identifier of the process object type
		QString mName;										// the name of the process object
		QString mOutPath;									// the output path
		QString mOutFileName;								// the output filename
		QString mInFileName;								// the input filename
		bool mDirtyFlag;									// flag to identify that an update of the output is necessary
		bool mHasInfoImage;									// flag for the presence of an info image

	#ifdef ITKKIT_GUI
		QVBoxLayout* mLayout;								// layout if gui mode is turned on
	#endif
};
	
} // namespace ITKKIT

#endif
