# Supplementary material for: Fast Segmentation of Stained Nuclei in Terabyte-Scale, Time Resolved 3D Microscopy Image Stacks
Source: PLoS One. 2014 Feb 27;9(2):e90036. doi: 10.1371/journal.pone.0090036 (PMC3937404; doi:10.1371/journal.pone.0090036)
Supplement: File S1 — Implementation of the TWANG Segmentation Algorithm. C++ source code of the fast segmentation pipeline presented in this paper. The provided archive contains all sources, installation instructions and an example image. (ZIP) [file pone.0090036.s001.zip › Software_S1/source/ResizeFilterWidget.cpp]

/**
 * Fast Segmentation of Stained Nuclei in Terabyte-Scale 3D+T Microscopy Images.
 * Copyright (C) 2013 J. Stegmaier, J. C. Otte, A. Kobitski, A. Bartschat, A. Garcia, G. U. Nienhaus, U. Str�hle and R. Mikut
 *
 * This program is free software: you can redistribute it and/or modify
 * it under the terms of the GNU General Public License as published by
 * the Free Software Foundation, either version 3 of the License, or
 * (at your option) any later version.
 *
 * This program is distributed in the hope that it will be useful,
 * but WITHOUT ANY WARRANTY; without even the implied warranty of
 * MERCHANTABILITY or FITNESS FOR A PARTICULAR PURPOSE. See the
 * GNU General Public License for more details.
 *
 * You should have received a copy of the GNU General Public License
 * along with this program. If not, see <http://www.gnu.org/licenses/>.
 *
 * Please refer to the documentation for more information about the software
 * as well as for installation instructions.
 *
 * If you use this application for your scientific work, please cite the corresponding publication
 *
 * J. Stegmaier, J. C. Otte, A. Kobitski, A. Bartschat, A. Garcia, G. U. Nienhaus, U. Str�hle, R. Mikut,
 * Fast Segmentation of Stained Nuclei in Terabyte-Scale 3D+T Microscopy Images. 2013.
 *
 */

// include required headers
#include "ResizeFilterWidget.h"
#include "itkResampleImageFilter.h"
#include "itkScaleTransform.h"
#include "itkIdentityTransform.h"

// ITKKIT namespace
namespace ITKKIT {

// the default constructor
ResizeFilterWidget::ResizeFilterWidget(const QString& outPath) : ProcessObjectWidget(outPath)
{
	// set the widget type
	mType = PROCESSOBJECT_FILTER;
	mName = "ResizeFilter";

	// add settings
	mProcessObjectSettings->AddSetting( "Width", "0.0", ProcessObjectSetting::SETTINGVALUETYPE_DOUBLE );
	mProcessObjectSettings->AddSetting( "Height", "0.0", ProcessObjectSetting::SETTINGVALUETYPE_DOUBLE );
	mProcessObjectSettings->AddSetting( "Depth", "0.0", ProcessObjectSetting::SETTINGVALUETYPE_DOUBLE );
	mProcessObjectSettings->AddSetting( "ScaleX", "1.0", ProcessObjectSetting::SETTINGVALUETYPE_DOUBLE );
	mProcessObjectSettings->AddSetting( "ScaleY", "1.0", ProcessObjectSetting::SETTINGVALUETYPE_DOUBLE );
	mProcessObjectSettings->AddSetting( "ScaleZ", "1.0", ProcessObjectSetting::SETTINGVALUETYPE_DOUBLE );
	mProcessObjectSettings->AddSetting( "UseScaleFactors", "1", ProcessObjectSetting::SETTINGVALUETYPE_BOOLEAN );
	
	// initialize the widget
	Init();
}


// the destructor	
ResizeFilterWidget::~ResizeFilterWidget()
{
}


// the update function
void ResizeFilterWidget::Update()
{
	// start timer
	ProcessObjectWidget::StartTimer();

	// get the parameter values
	float newWidth = mProcessObjectSettings->GetSettingValue( "Width" ).toDouble();
	float newHeight = mProcessObjectSettings->GetSettingValue( "Height" ).toDouble();
	float newDepth = mProcessObjectSettings->GetSettingValue( "Depth" ).toDouble();
	float scaleX = mProcessObjectSettings->GetSettingValue( "ScaleX" ).toDouble();
	float scaleY = mProcessObjectSettings->GetSettingValue( "ScaleY" ).toDouble();
	float scaleZ = mProcessObjectSettings->GetSettingValue( "ScaleZ" ).toDouble();
	bool useScaleFactors = mProcessObjectSettings->GetSettingValue( "UseScaleFactors" ).toInt() > 0;
	const int maxThreads = mProcessObjectSettings->GetSettingValue( "MaxThreads" ).toInt();

	// set image sizes
	ImageType::PointType origin = mInput->GetOrigin();
	ImageType::SizeType inputSize = mInput->GetLargestPossibleRegion().GetSize();
	ImageType::SizeType outputSize = mInput->GetLargestPossibleRegion().GetSize();
	ImageType::SpacingType inputSpacing = mInput->GetSpacing();
	ImageType::SpacingType outputSpacing = mInput->GetSpacing();
	
	// initialize the transformation for rescaling to the desired size.
	typedef itk::IdentityTransform<double> IdentityTransformType;
	IdentityTransformType::Pointer scaleTransform = IdentityTransformType::New();
	itk::FixedArray<double, 3> scale;
	if (useScaleFactors == false)
	{
		outputSize[0] = newWidth;
		outputSize[1] = newHeight;
		outputSize[2] = newDepth;
	}
	else
	{
		outputSize[0] = inputSize[0] * scaleX;
		outputSize[1] = inputSize[1] * scaleY;
		outputSize[2] = inputSize[2] * scaleZ;
	}

	// set output spacing and the origin
	outputSpacing[0] = (double)inputSpacing[0] * (double)inputSize[0] / (double)outputSize[0];
	outputSpacing[1] = (double)inputSpacing[1] * (double)inputSize[1] / (double)outputSize[1];
	outputSpacing[2] = (double)inputSpacing[2] * (double)inputSize[2] / (double)outputSize[2];
	origin[0] = origin[0] / scaleX;
	origin[1] = origin[1] / scaleY;
	origin[2] = origin[2] / scaleZ;
	
	// resample the image using the specified transform
	typedef itk::ResampleImageFilter<ImageType, ImageType, double> ResampleImageFilterType;
	ResampleImageFilterType::Pointer rescaleFilter = ResampleImageFilterType::New();
	rescaleFilter->SetInput( mInput );
	rescaleFilter->SetOutputSpacing( outputSpacing );
	rescaleFilter->SetOutputOrigin( origin );
	rescaleFilter->SetTransform( scaleTransform );
	rescaleFilter->SetSize( outputSize );
	rescaleFilter->UpdateLargestPossibleRegion();
	rescaleFilter->SetReleaseDataFlag( mProcessObjectSettings->GetSettingValue( "ReleaseDataFlag" ).toInt() > 0 );
		
	try
	{
		rescaleFilter->Update();
		mOutput = rescaleFilter->GetOutput();
	}
	catch( itk::ExceptionObject & err )
	{
		std::cout << "ExceptionObject caught !" << std::endl;
		std::cout << err << std::endl;
		return;
	}

	// update the process widget
	ProcessObjectWidget::Update();

	// log the performance
	ProcessObjectWidget::LogPerformance();
}

} // namespace ITKKIT
