# Supplementary material for: Fast Segmentation of Stained Nuclei in Terabyte-Scale, Time Resolved 3D Microscopy Image Stacks
Source: PLoS One. 2014 Feb 27;9(2):e90036. doi: 10.1371/journal.pone.0090036 (PMC3937404; doi:10.1371/journal.pone.0090036)
Supplement: File S1 — Implementation of the TWANG Segmentation Algorithm. C++ source code of the fast segmentation pipeline presented in this paper. The provided archive contains all sources, installation instructions and an example image. (ZIP) [file pone.0090036.s001.zip › Software_S1/source/ResizeFilterWidget.h]

/**
 * Fast Segmentation of Stained Nuclei in Terabyte-Scale 3D+T Microscopy Images.
 * Copyright (C) 2013 J. Stegmaier, J. C. Otte, A. Kobitski, A. Bartschat, A. Garcia, G. U. Nienhaus, U. Str�hle and R. Mikut
 *
 * This program is free software: you can redistribute it and/or modify
 * it under the terms of the GNU General Public License as published by
 * the Free Software Foundation, either version 3 of the License, or
 * (at your option) any later version.
 *
 * This program is distributed in the hope that it will be useful,
 * but WITHOUT ANY WARRANTY; without even the implied warranty of
 * MERCHANTABILITY or FITNESS FOR A PARTICULAR PURPOSE. See the
 * GNU General Public License for more details.
 *
 * You should have received a copy of the GNU General Public License
 * along with this program. If not, see <http://www.gnu.org/licenses/>.
 *
 * Please refer to the documentation for more information about the software
 * as well as for installation instructions.
 *
 * If you use this application for your scientific work, please cite the corresponding publication
 *
 * J. Stegmaier, J. C. Otte, A. Kobitski, A. Bartschat, A. Garcia, G. U. Nienhaus, U. Str�hle, R. Mikut,
 * Fast Segmentation of Stained Nuclei in Terabyte-Scale 3D+T Microscopy Images. 2013.
 *
 */

#ifndef __ITKKIT_ResizeFilterWidget_H
#define __ITKKIT_ResizeFilterWidget_H

// include required headers
#include "ProcessObjectWidget.h"

// the namespaces to use
using namespace itk;

namespace ITKKIT
{
	
/**
 *	@class ResizeFilterWidget
 *	The base class for image to image filter widgets.
 */
class ResizeFilterWidget : public ProcessObjectWidget
{
	Q_OBJECT
	public:
	
		/**
		 * The constructor.
		 * @param parent The parent of the main window. Usually should be NULL.
		 */
		ResizeFilterWidget(const QString& outPath = "");
		
		
		/**
		 * The destructor.
		 */
		virtual ~ResizeFilterWidget();
		

		/**
		 * The update function.
		 */
		void Update();

	public slots:
		
		
	private:
};
	
} // namespace ITKKIT

#endif
