# Supplementary material for: Fast Segmentation of Stained Nuclei in Terabyte-Scale, Time Resolved 3D Microscopy Image Stacks
Source: PLoS One. 2014 Feb 27;9(2):e90036. doi: 10.1371/journal.pone.0090036 (PMC3937404; doi:10.1371/journal.pone.0090036)
Supplement: File S1 — Implementation of the TWANG Segmentation Algorithm. C++ source code of the fast segmentation pipeline presented in this paper. The provided archive contains all sources, installation instructions and an example image. (ZIP) [file pone.0090036.s001.zip › Software_S1/source/SimplifiedFilter.h]

/**
 * Fast Segmentation of Stained Nuclei in Terabyte-Scale 3D+T Microscopy Images.
 * Copyright (C) 2013 J. Stegmaier, J. C. Otte, A. Kobitski, A. Bartschat, A. Garcia, G. U. Nienhaus, U. Str�hle and R. Mikut
 *
 * This program is free software: you can redistribute it and/or modify
 * it under the terms of the GNU General Public License as published by
 * the Free Software Foundation, either version 3 of the License, or
 * (at your option) any later version.
 *
 * This program is distributed in the hope that it will be useful,
 * but WITHOUT ANY WARRANTY; without even the implied warranty of
 * MERCHANTABILITY or FITNESS FOR A PARTICULAR PURPOSE. See the
 * GNU General Public License for more details.
 *
 * You should have received a copy of the GNU General Public License
 * along with this program. If not, see <http://www.gnu.org/licenses/>.
 *
 * Please refer to the documentation for more information about the software
 * as well as for installation instructions.
 *
 * If you use this application for your scientific work, please cite the corresponding publication
 *
 * J. Stegmaier, J. C. Otte, A. Kobitski, A. Bartschat, A. Garcia, G. U. Nienhaus, U. Str�hle, R. Mikut,
 * Fast Segmentation of Stained Nuclei in Terabyte-Scale 3D+T Microscopy Images. 2013.
 *
 */

#ifndef SIMPLIFIEDFILTER_H
#define SIMPLIFIEDFILTER_H

#include <SimplifiedParameter.h>

/**
 * @data type SimplifiedFilter
 * Represents one specific Filter
 */
class SimplifiedFilter
{
public:
	/**
	 * The constructor.
	 */
	SimplifiedFilter(){ mIsNull = 0; }

	/**
	 * Function to ensure that the filter is set
	 */
	qint32 isNull(){ return mIsNull; }

	/**
	 * Function to add a parameter
	 */
	void AddParameter( SimplifiedParameter parameter ){ mParameter.append( parameter ); }

	/**
	 * Overloaded function to add a parameter. Parameter(Property, Value)
	 */
	void AddParameter( QString prop, QString val ){ AddParameter(SimplifiedParameter( prop, val )); }

	/**
	 * Setter function for Id
	 */
	void SetId( QString id ){ mId = id; }

	/**
	 * Setter function for Name
	 */
	void SetName( QString name ){ mName = name; }

	/**
	 * Setter function for null object
	 */
	void setNull( qint32 null ){ mIsNull = null; }

	/**
	 * Setter function for null object
	 */
	void setNull(){ mIsNull = 1; }

	/**
	 * Getter function for Id
	 */
	QString GetId(){ return mId; }

	/**
	 * Getter function for Name
	 */
	QString GetName(){ return mName; }

	/**
	 * Getter function for Parameter
	 */
	QList<SimplifiedParameter> GetParameter(){ return mParameter; }

private:
	QString mId;							// id of the filter
	QString mName;							// Name of the filter
	QList<SimplifiedParameter> mParameter;	// List of all parameter
	qint32 mIsNull;
};

#endif // SIMPLIFIEDFILTER_H
