# Supplementary material for: Fast Segmentation of Stained Nuclei in Terabyte-Scale, Time Resolved 3D Microscopy Image Stacks
Source: PLoS One. 2014 Feb 27;9(2):e90036. doi: 10.1371/journal.pone.0090036 (PMC3937404; doi:10.1371/journal.pone.0090036)
Supplement: File S1 — Implementation of the TWANG Segmentation Algorithm. C++ source code of the fast segmentation pipeline presented in this paper. The provided archive contains all sources, installation instructions and an example image. (ZIP) [file pone.0090036.s001.zip › Software_S1/source/SimplifiedPipeline.cpp]

/**
 * Fast Segmentation of Stained Nuclei in Terabyte-Scale 3D+T Microscopy Images.
 * Copyright (C) 2013 J. Stegmaier, J. C. Otte, A. Kobitski, A. Bartschat, A. Garcia, G. U. Nienhaus, U. Str�hle and R. Mikut
 *
 * This program is free software: you can redistribute it and/or modify
 * it under the terms of the GNU General Public License as published by
 * the Free Software Foundation, either version 3 of the License, or
 * (at your option) any later version.
 *
 * This program is distributed in the hope that it will be useful,
 * but WITHOUT ANY WARRANTY; without even the implied warranty of
 * MERCHANTABILITY or FITNESS FOR A PARTICULAR PURPOSE. See the
 * GNU General Public License for more details.
 *
 * You should have received a copy of the GNU General Public License
 * along with this program. If not, see <http://www.gnu.org/licenses/>.
 *
 * Please refer to the documentation for more information about the software
 * as well as for installation instructions.
 *
 * If you use this application for your scientific work, please cite the corresponding publication
 *
 * J. Stegmaier, J. C. Otte, A. Kobitski, A. Bartschat, A. Garcia, G. U. Nienhaus, U. Str�hle, R. Mikut,
 * Fast Segmentation of Stained Nuclei in Terabyte-Scale 3D+T Microscopy Images. 2013.
 *
 */

#include "SimplifiedPipeline.h"

// default constructor
SimplifiedPipeline::SimplifiedPipeline()
{
	mOutPath = "";
	mIsNull = false;
}

// function to a filter to the pipeline
void SimplifiedPipeline::AddFilter( const SimplifiedFilter simplifiedFilter ){
	// append filter to the filter list
	mPipeline.append( simplifiedFilter );
}

// function to get a filter from the pipeline
// returned filter will be removed
SimplifiedFilter SimplifiedPipeline::GetFilter(){

	// return first filter if possible
	if( !mPipeline.isEmpty() )
		return mPipeline.takeFirst();	// return filter

	// otherwise return null filter
	SimplifiedFilter simplifiedFilter;
	simplifiedFilter.setNull();
	return simplifiedFilter;	//return empty filter
}

// sort the filter by id
void SimplifiedPipeline::SortPipeline(){

	SimplifiedFilter simpleFilter1, simpleFilter2;

	// bubble sort by ID
	for(int j = 0; j < mPipeline.size(); j++){
		for( int i = 0; (i+1) < mPipeline.size(); i++ ){

			// if first is bigger than second -> swap
			simpleFilter1 = mPipeline.at( i );
			simpleFilter2 = mPipeline.at( i + 1 );
			if( QString::compare(simpleFilter1.GetId(), simpleFilter2.GetId(), Qt::CaseInsensitive ) > 0)
				mPipeline.swap(i,i+1);
		}
	}
}

// to string method (for debugging)
QString SimplifiedPipeline::toString(){
	QString re = "";
	
	// extract filter information
	foreach( SimplifiedFilter i, mPipeline ){
		re += "Name = " + i.GetName() + "\n";
		re += "ID = " + i.GetId() + "\n";
		foreach( SimplifiedParameter j, i.GetParameter() ){
			re += "\t";
			re += "prop = " + j.GetProperty() + " ";
			re += "val = " + j.GetValue() + "\n";
		}
	}
	re += "\n";

	return re;
}
