# Supplementary material for: Fast Segmentation of Stained Nuclei in Terabyte-Scale, Time Resolved 3D Microscopy Image Stacks
Source: PLoS One. 2014 Feb 27;9(2):e90036. doi: 10.1371/journal.pone.0090036 (PMC3937404; doi:10.1371/journal.pone.0090036)
Supplement: File S1 — Implementation of the TWANG Segmentation Algorithm. C++ source code of the fast segmentation pipeline presented in this paper. The provided archive contains all sources, installation instructions and an example image. (ZIP) [file pone.0090036.s001.zip › Software_S1/source/SimplifiedPipeline.h]

/**
 * Fast Segmentation of Stained Nuclei in Terabyte-Scale 3D+T Microscopy Images.
 * Copyright (C) 2013 J. Stegmaier, J. C. Otte, A. Kobitski, A. Bartschat, A. Garcia, G. U. Nienhaus, U. Str�hle and R. Mikut
 *
 * This program is free software: you can redistribute it and/or modify
 * it under the terms of the GNU General Public License as published by
 * the Free Software Foundation, either version 3 of the License, or
 * (at your option) any later version.
 *
 * This program is distributed in the hope that it will be useful,
 * but WITHOUT ANY WARRANTY; without even the implied warranty of
 * MERCHANTABILITY or FITNESS FOR A PARTICULAR PURPOSE. See the
 * GNU General Public License for more details.
 *
 * You should have received a copy of the GNU General Public License
 * along with this program. If not, see <http://www.gnu.org/licenses/>.
 *
 * Please refer to the documentation for more information about the software
 * as well as for installation instructions.
 *
 * If you use this application for your scientific work, please cite the corresponding publication
 *
 * J. Stegmaier, J. C. Otte, A. Kobitski, A. Bartschat, A. Garcia, G. U. Nienhaus, U. Str�hle, R. Mikut,
 * Fast Segmentation of Stained Nuclei in Terabyte-Scale 3D+T Microscopy Images. 2013.
 *
 */

#ifndef SIMPLIFIEDPIPELINE_H
#define SIMPLIFIEDPIPELINE_H

// include required headers
#include <iostream>
#include <fstream>

#include <QList>
#include <SimplifiedFilter.h>

/**
 * @class SimplifiedPipeline
 * Holds a list of SimplifiedFilter
 *
 * TODO: some kind of sort function
 * in consideration of filterId and inputId
 */
class SimplifiedPipeline
{
public:
	/**
	 * The constructor.
	 */
    SimplifiedPipeline();

	/**
	 * function to add a new filter
	 */
	void AddFilter( const SimplifiedFilter );
	
	/**
	 * function to get the first filter
	 * returned filter will be removed from list
	 */
	SimplifiedFilter GetFilter();
	
	/**
	 * function to set the outPath for the pipeline
	 */
	void SetOutPath( QString outPath ){ mOutPath = outPath; }

	/**
	 * sort the pipeline by ID of the filter
	 */
	void SortPipeline();

	/**
	 * function to get the outPath for the pipeline
	 */
	QString GetOutPath(){ return mOutPath; }

	QString toString();
	void setNull(){ mIsNull = true; }
	bool isNull(){ return mIsNull; }

private:
	QList<SimplifiedFilter> mPipeline;		// list of all filter
	QString mOutPath;						// out path of the pipeline
	bool mIsNull;
};

#endif // SIMPLIFIEDPIPELINE_H
