# Supplementary material for: Fast Segmentation of Stained Nuclei in Terabyte-Scale, Time Resolved 3D Microscopy Image Stacks
Source: PLoS One. 2014 Feb 27;9(2):e90036. doi: 10.1371/journal.pone.0090036 (PMC3937404; doi:10.1371/journal.pone.0090036)
Supplement: File S1 — Implementation of the TWANG Segmentation Algorithm. C++ source code of the fast segmentation pipeline presented in this paper. The provided archive contains all sources, installation instructions and an example image. (ZIP) [file pone.0090036.s001.zip › Software_S1/source/TwangSegmentationWidget.cpp]

/**
 * Fast Segmentation of Stained Nuclei in Terabyte-Scale 3D+T Microscopy Images.
 * Copyright (C) 2013 J. Stegmaier, J. C. Otte, A. Kobitski, A. Bartschat, A. Garcia, G. U. Nienhaus, U. Str�hle and R. Mikut
 *
 * This program is free software: you can redistribute it and/or modify
 * it under the terms of the GNU General Public License as published by
 * the Free Software Foundation, either version 3 of the License, or
 * (at your option) any later version.
 *
 * This program is distributed in the hope that it will be useful,
 * but WITHOUT ANY WARRANTY; without even the implied warranty of
 * MERCHANTABILITY or FITNESS FOR A PARTICULAR PURPOSE. See the
 * GNU General Public License for more details.
 *
 * You should have received a copy of the GNU General Public License
 * along with this program. If not, see <http://www.gnu.org/licenses/>.
 *
 * Please refer to the documentation for more information about the software
 * as well as for installation instructions.
 *
 * If you use this application for your scientific work, please cite the corresponding publication
 *
 * J. Stegmaier, J. C. Otte, A. Kobitski, A. Bartschat, A. Garcia, G. U. Nienhaus, U. Str�hle, R. Mikut,
 * Fast Segmentation of Stained Nuclei in Terabyte-Scale 3D+T Microscopy Images. 2013.
 *
 */

// include required headers
#include <QFileInfo>
#include "TwangSegmentationWidget.h"

// ITKKIT namespace
namespace ITKKIT {

// the default constructor
TwangSegmentationWidget::TwangSegmentationWidget(const QString& outPath) : ProcessObjectWidget(outPath)
{
	// set the widget type
	mType = PROCESSOBJECT_FILTER;
	mName = "TwangSegmentationFilter";
	
	// add settings
	mProcessObjectSettings->AddSetting( "MinimumRegionSigma", "0.0", ProcessObjectSetting::SETTINGVALUETYPE_DOUBLE );
	mProcessObjectSettings->AddSetting( "Segment3D", "1", ProcessObjectSetting::SETTINGVALUETYPE_BOOLEAN );
	mProcessObjectSettings->AddSetting( "LabelOutput", "1", ProcessObjectSetting::SETTINGVALUETYPE_BOOLEAN );
		
	// initialize the widget
	Init();
}


// the destructor	
TwangSegmentationWidget::~TwangSegmentationWidget()
{
}


// the update function
void TwangSegmentationWidget::Update()
{
	// start timer
	ProcessObjectWidget::StartTimer();

	// get filter parameters
	float minimumRegionSigma = mProcessObjectSettings->GetSettingValue( "MinimumRegionSigma" ).toDouble();
	bool segment3D = mProcessObjectSettings->GetSettingValue( "Segment3D" ).toInt() > 0;
	bool labelOutput = mProcessObjectSettings->GetSettingValue( "LabelOutput" ).toInt() > 0;
	const int maxThreads = mProcessObjectSettings->GetSettingValue( "MaxThreads" ).toInt();

	// setup the filters
	typedef itk::SeedBasedTwangSegmentationFilter<ImageType> SeedBasedTwangSegmentationFilterType;
	itk::SeedBasedTwangSegmentationFilter<ImageType>::Pointer twangSegmentationFilter = itk::SeedBasedTwangSegmentationFilter<ImageType>::New();

	// initialize level sets segmentation
	twangSegmentationFilter->SetInput( mInput );
	twangSegmentationFilter->SetSegment3D( segment3D );
	twangSegmentationFilter->SetNumberOfThreads( maxThreads );
	twangSegmentationFilter->SetLabelOutput( labelOutput );
	twangSegmentationFilter->SetMinimumRegionSigma( minimumRegionSigma );
	twangSegmentationFilter->SetFileName( (mOutPath + mInFileName).toAscii().data() );

	QString filePrefix = mInFileName;
	if (filePrefix.isNull() == false)
	{
		QFileInfo pathInfo( filePrefix );
		QString fileName( pathInfo.fileName() );
		fileName.remove( ".btf" );
		fileName.remove( ".tif" );
		filePrefix = fileName;
	}

	twangSegmentationFilter->SetSeedFileName( QString(mOutPath + filePrefix + "_KeyPoints.csv").toAscii().data() );
	twangSegmentationFilter->SetReleaseDataFlag( mProcessObjectSettings->GetSettingValue( "ReleaseDataFlag" ).toInt() > 0 );

	// perform and set the output
	itkTryCatch( twangSegmentationFilter->Update(), "Twang Segmentation Called in TwangSegmentationWidget." );
	mOutput = twangSegmentationFilter->GetOutput();

	// update the base class
	ProcessObjectWidget::Update();

	// log the performance
	ProcessObjectWidget::LogPerformance();
}

} // namespace ITKKIT
