# Supplementary material for: Fast Segmentation of Stained Nuclei in Terabyte-Scale, Time Resolved 3D Microscopy Image Stacks
Source: PLoS One. 2014 Feb 27;9(2):e90036. doi: 10.1371/journal.pone.0090036 (PMC3937404; doi:10.1371/journal.pone.0090036)
Supplement: File S1 — Implementation of the TWANG Segmentation Algorithm. C++ source code of the fast segmentation pipeline presented in this paper. The provided archive contains all sources, installation instructions and an example image. (ZIP) [file pone.0090036.s001.zip › Software_S1/source/XMLReader.cpp]

/**
 * Fast Segmentation of Stained Nuclei in Terabyte-Scale 3D+T Microscopy Images.
 * Copyright (C) 2013 J. Stegmaier, J. C. Otte, A. Kobitski, A. Bartschat, A. Garcia, G. U. Nienhaus, U. Str�hle and R. Mikut
 *
 * This program is free software: you can redistribute it and/or modify
 * it under the terms of the GNU General Public License as published by
 * the Free Software Foundation, either version 3 of the License, or
 * (at your option) any later version.
 *
 * This program is distributed in the hope that it will be useful,
 * but WITHOUT ANY WARRANTY; without even the implied warranty of
 * MERCHANTABILITY or FITNESS FOR A PARTICULAR PURPOSE. See the
 * GNU General Public License for more details.
 *
 * You should have received a copy of the GNU General Public License
 * along with this program. If not, see <http://www.gnu.org/licenses/>.
 *
 * Please refer to the documentation for more information about the software
 * as well as for installation instructions.
 *
 * If you use this application for your scientific work, please cite the corresponding publication
 *
 * J. Stegmaier, J. C. Otte, A. Kobitski, A. Bartschat, A. Garcia, G. U. Nienhaus, U. Str�hle, R. Mikut,
 * Fast Segmentation of Stained Nuclei in Terabyte-Scale 3D+T Microscopy Images. 2013.
 *
 */

#include "XMLReader.h"

#include <QByteArray>
#include <QXmlSchema>
#include <QXmlSchemaValidator>
#include <XSDCreator.h>

XMLReader::XMLReader()
{
}

// XML Parser
SimplifiedPipeline XMLReader::ParseXML(QFile* file)
{
	// init DomTree and Pipeline
	QDomDocument doc("XMLPipeline");
	SimplifiedPipeline simplifiedPipeline;
	QByteArray xmlByteArray;

	// read the file
	try{
		xmlByteArray = ReadFile(file);
	}catch(char* ex){
		throw ex;
	}

	// create the DOM object
	QString * errorMsg = NULL;
	int * errorLine = NULL;
	int * errorColumn = NULL;
	if( !doc.setContent(xmlByteArray, false, errorMsg, errorLine, errorColumn) ){
		throw "- Error: File is not a well formed XML file.";
	}

	// validate the DOM object
	try{
		ValidateFile( doc.toByteArray() );
	}catch(char* ex){
		throw ex;
	}

	//////////////////////////////////////////////////
	// XML processing
	//////////////////////////////////////////////////

	// traverse through the tree
    QDomElement docElem = doc.documentElement();   // root Element itkscreen
    
	// get outPath for intermediate results
	QDomElement item = docElem.firstChildElement( "pipeline" );
	QDomAttr outPathAttr = item.attributeNode( "OutPath" );
	if( !outPathAttr.isNull() )
		simplifiedPipeline.SetOutPath( outPathAttr.value() );	// set the outPath if it is not null
	
	//////////////////////////////////////////////////
	// parsing of item elements
	//////////////////////////////////////////////////

	// select the first item Element
	item = item.firstChildElement( "item" );
    if( item.isNull() ){
		// error message "no items found in XML file"
		simplifiedPipeline.setNull();
        return simplifiedPipeline;
	}
	// iterate through all item elements and extract XMLFilter Objects
	while(!item.isNull()){
		simplifiedPipeline.AddFilter( ReadFilterItem( item ) );
		item = item.nextSiblingElement();
	}

	return simplifiedPipeline;
}

// reads the file, returns NULL in case of error
QByteArray XMLReader::ReadFile(QFile* file){

	// load XML file
    if ( !file->open( QIODevice::ReadOnly) )
		throw "- Error: XML file cannot be read. Maybe it does not exist or is blocked by another application.";

	// read the file
	QByteArray xmlByteArray = file->readAll();
	// check if it is Null or empty
	if ( xmlByteArray.isNull() || xmlByteArray.isEmpty() )
		throw "- Warning: XML document is empty.";
	
	// clean up
    file->close();
	return xmlByteArray;
}

void XMLReader::ValidateFile( QByteArray xmlByteArray )
{
    // create XML Schema Document
    QXmlSchema xmlSchema;
	ITKKIT::XSDCreator xsdCreator;

	try{
		xsdCreator.Init();
	}catch(char* ex){
		throw ex;
	}
	
	// create XSD
	if( !xmlSchema.load( xsdCreator.GetXSDByteArray() ))
		throw "- XSD cannot be loaded.";
	
	// set the XSD
	QXmlSchemaValidator xmlValidator( xmlSchema );

	// validate XML
	std::cout << "- Validating XML pipeline ..." << std::endl;
	// even if the file is not valid, it will be processed!
	std::cout << (xmlValidator.validate( xmlByteArray ) ? "- XML is valide, processing is about to start." : "- XML is not valide, trying to process anyway." ) << std::endl; // xmlValidator writes additional info to !!! stderr !!!
}

SimplifiedFilter XMLReader::ReadFilterItem( const QDomElement in )
{
	// create the XMLFilter Object from XML Element
	SimplifiedFilter simplifiedFilter;
	QDomElement filter = in.firstChildElement();

	// Read Name amd id from XML-item
    simplifiedFilter.SetName( filter.tagName() );
    simplifiedFilter.SetId( filter.attribute( "filterId" ) );

	// Read parameter Tags
	QDomElement parameter = filter.firstChildElement();
	while( !parameter.isNull() ){
		SimplifiedParameter simplifiedParameter;
		// Read Property and Value
		simplifiedParameter.SetProperty( parameter.tagName() );
		simplifiedParameter.SetValue( parameter.text() );
		// Save Parameter in xmlFilter Object
		simplifiedFilter.AddParameter( simplifiedParameter );

		parameter = parameter.nextSiblingElement();
	}

	return simplifiedFilter;
}
