# Supplementary material for: Fast Segmentation of Stained Nuclei in Terabyte-Scale, Time Resolved 3D Microscopy Image Stacks
Source: PLoS One. 2014 Feb 27;9(2):e90036. doi: 10.1371/journal.pone.0090036 (PMC3937404; doi:10.1371/journal.pone.0090036)
Supplement: File S1 — Implementation of the TWANG Segmentation Algorithm. C++ source code of the fast segmentation pipeline presented in this paper. The provided archive contains all sources, installation instructions and an example image. (ZIP) [file pone.0090036.s001.zip › Software_S1/source/XSDCreator.cpp]

/**
 * Fast Segmentation of Stained Nuclei in Terabyte-Scale 3D+T Microscopy Images.
 * Copyright (C) 2013 J. Stegmaier, J. C. Otte, A. Kobitski, A. Bartschat, A. Garcia, G. U. Nienhaus, U. Str�hle and R. Mikut
 *
 * This program is free software: you can redistribute it and/or modify
 * it under the terms of the GNU General Public License as published by
 * the Free Software Foundation, either version 3 of the License, or
 * (at your option) any later version.
 *
 * This program is distributed in the hope that it will be useful,
 * but WITHOUT ANY WARRANTY; without even the implied warranty of
 * MERCHANTABILITY or FITNESS FOR A PARTICULAR PURPOSE. See the
 * GNU General Public License for more details.
 *
 * You should have received a copy of the GNU General Public License
 * along with this program. If not, see <http://www.gnu.org/licenses/>.
 *
 * Please refer to the documentation for more information about the software
 * as well as for installation instructions.
 *
 * If you use this application for your scientific work, please cite the corresponding publication
 *
 * J. Stegmaier, J. C. Otte, A. Kobitski, A. Bartschat, A. Garcia, G. U. Nienhaus, U. Str�hle, R. Mikut,
 * Fast Segmentation of Stained Nuclei in Terabyte-Scale 3D+T Microscopy Images. 2013.
 *
 */

#include "XSDCreator.h"

#include "ProcessObjectWidget.h"
#include "ProcessObjectSettings.h"

#include "ImageReaderWidget.h"
#include "ImageWriterWidget.h"

#include "TwangSegmentationWidget.h"
#include "LoGScaleSpaceMaximumProjectionFilterWidget.h"

#include "ExtractRegionPropsFilterWidget.h"
#include "ExtractInfoFilterWidget.h"
#include "ExtractLocalExtremaFilterWidget.h"

#include "MaximumProjectionFilterWidget.h"
#include "ResizeFilterWidget.h"

#include "IntensityWindowingImageFilterWidget.h"
#include "GetOriginalImageFilterWidget.h"

#include "QDomDocument"
#include "QTextStream"

// ITKKIT namespace
namespace ITKKIT
{

// the default constructor
XSDCreator::XSDCreator()
{
	mXSDDocument = "";
}


// the destructor
XSDCreator::~XSDCreator()
{
	
}

// create the XSD
void XSDCreator::Init()
{
	QByteArray XSDDocument;		// XSD as ByteArray
	QDomDocument xsd;			// DOM tree
	
	QString errorMsg;
	qint32 errorLine;
	qint32 errorCol;

	// create the Header with the root element
	XSDDocument = XSDHeader();

	// create the filter definitions
	XSDDocument += XSDFilterDefinition();

	// create the DOM tree
	if( !xsd.setContent( XSDDocument, &errorMsg, &errorLine, &errorCol )){
		std::cout << "- Error while creating XSD: " << errorMsg.toStdString() << 
			" Line: " << QString::number(errorLine).toStdString() << 
			" Column: " << QString::number(errorCol).toStdString() << std::endl;
		throw "- Error in the XSD creation.";
	}

	// set the member variable
	mXSDDocument = xsd.toByteArray();
}

QByteArray XSDCreator::XSDHeader()
{
	QByteArray header;

	// hard coded XML header (not very nice but namespace freaks me out...)
	header = "<?xml version=\"1.0\"?>\n";
	header += "<xs:schema xmlns:xs=\"http://www.w3.org/2001/XMLSchema\">\n";

	header += "<xs:element name=\"itkscreen\">\n";
	header += "	<xs:complexType>\n";
	header += "		<xs:sequence>\n";
	header += "			<xs:element name=\"pipeline\" type=\"pipeline\"/>\n";
	header += "		</xs:sequence>\n";
	header += "	</xs:complexType>\n";
	header += "</xs:element>\n";

	header += "<xs:complexType name=\"pipeline\">\n";
	header += "	<xs:sequence>\n";
	header += "		<xs:element name=\"item\" type=\"item\" maxOccurs=\"unbounded\" />\n";
	header += "	</xs:sequence>\n";
	header += "<xs:attribute name=\"OutPath\" type=\"xs:string\" />\n";
	header += "</xs:complexType>\n";

	return header; 
}


// widget creator
QByteArray XSDCreator::XSDFilterDefinition()
{
	QByteArray filterDefinition;
	QList<ProcessObjectWidget*> processObjectList;	// List of all ProcessObjectWidgets
	ProcessObjectSettings* processObjectSettings;

	// List of all ProcessObjectWidgets, TODO: has to be extended for each new filter
	processObjectList.append( new ImageReaderWidget() );
	processObjectList.append( new ImageWriterWidget() );

	processObjectList.append( new TwangSegmentationWidget() );	
	processObjectList.append( new LoGScaleSpaceMaximumProjectionFilterWidget() );
		
	processObjectList.append( new ExtractRegionPropsFilterWidget() );
	processObjectList.append( new ExtractInfoFilterWidget() );
	processObjectList.append( new ExtractLocalExtremaFilterWidget() );
	
	processObjectList.append( new MaximumProjectionFilterWidget() );
	processObjectList.append( new IntensityWindowingImageFilterWidget() );
	processObjectList.append( new GetOriginalImageFilterWidget() );
	processObjectList.append( new ResizeFilterWidget() );

	// definition of items
	filterDefinition = "<xs:complexType name=\"item\">\n";
	filterDefinition += "<xs:choice>\n";

	// read parameter from every ProcessObjectWidget
	foreach( ProcessObjectWidget* i, processObjectList ){
		processObjectSettings = i->GetProcessObjectSettings();
		filterDefinition += "<xs:element name=\"" + i->GetName() + "\">\n";
		filterDefinition += "<xs:complexType>\n";
		filterDefinition += "<xs:sequence>\n";
		int numSettings = processObjectSettings->GetNumSettings();
		for(int j = 0; j < numSettings; j++){
			filterDefinition += "<xs:element name=\"";
			filterDefinition += processObjectSettings->GetSettingName( j );
			filterDefinition += "\" ";
			filterDefinition += EnumToQString( processObjectSettings->GetSettingType( j ));
			filterDefinition += " minOccurs=\"0\" />\n";
		}
		filterDefinition += "</xs:sequence>\n";
		filterDefinition += "<xs:attribute name=\"filterId\" type=\"xs:ID\" use=\"required\" />\n";
		//filterDefinition += "<xs:attribute name=\"inputId\" type=\"xs:IDREF\" use=\"required\" />\n";
		filterDefinition += "</xs:complexType>\n";
		filterDefinition += "</xs:element>\n";

		// delete the object
		delete i;
	}

	filterDefinition += "</xs:choice>\n";
	filterDefinition += "</xs:complexType>\n";
	filterDefinition += "</xs:schema>\n";
	
	return filterDefinition;
}


// function to convert enumeration id to string
QString XSDCreator::EnumToQString( int typ ){
	
	// data types for the XSD
	QString typString = "type=\"xs:";
	switch( typ ){
		case 0: 
			typString += "string";
			break;
		case 1:
			typString += "decimal";
			break;
		case 2:
			typString += "integer";
			break;
		case 3:
			typString += "integer";
			break;
		default:
			typString += "string";
	}
	typString += "\" ";

	return typString;
}

}// ITKKIT namespace
