# Supplementary material for: Fast Segmentation of Stained Nuclei in Terabyte-Scale, Time Resolved 3D Microscopy Image Stacks
Source: PLoS One. 2014 Feb 27;9(2):e90036. doi: 10.1371/journal.pone.0090036 (PMC3937404; doi:10.1371/journal.pone.0090036)
Supplement: File S1 — Implementation of the TWANG Segmentation Algorithm. C++ source code of the fast segmentation pipeline presented in this paper. The provided archive contains all sources, installation instructions and an example image. (ZIP) [file pone.0090036.s001.zip › Software_S1/third_party/itk_custom_filters/itkMeanProjectionImageFilter.h]

#ifndef __itkMeanProjectionImageFilter_h
#define __itkMeanProjectionImageFilter_h

#include "itkProjectionImageFilter.h"
#include "itkNumericTraits.h"

namespace itk {
/** \class MeanProjectionImageFilter
 * \brief Mean projection
 *
 * \author Ga�tan Lehmann. Biologie du D�veloppement et de la Reproduction, INRA de Jouy-en-Josas, France.
 *
 * \sa ProjectionImageFilter
 */


namespace Function {
template <class TInputPixel, class TAccumulate>
class MeanAccumulator
{
public:
  typedef typename NumericTraits<TInputPixel>::RealType RealType;

  MeanAccumulator( unsigned long size )
    {
    m_Size = size;
    }
  ~MeanAccumulator(){}

  inline void Init()
    {
    m_Sum = NumericTraits< TAccumulate >::Zero;
    }

  inline TInputPixel operator()( const TInputPixel &input )
    {
    m_Sum = m_Sum + input;
    }

  inline RealType GetValue()
    {
    return ((RealType) m_Sum) / m_Size;
    }

  TAccumulate m_Sum;
  unsigned long m_Size;
};
} // end namespace Function


template <class TInputImage, class TOutputImage, class TAccumulate=typename NumericTraits< typename TOutputImage::PixelType >::AccumulateType >
class ITK_EXPORT MeanProjectionImageFilter :
    public
    ProjectionImageFilter<TInputImage, TOutputImage,
      Function::MeanAccumulator< typename TInputImage::PixelType, TAccumulate > >
{
public:
  typedef MeanProjectionImageFilter Self;
  typedef ProjectionImageFilter<TInputImage, TOutputImage, 
    Function::MeanAccumulator< typename TInputImage::PixelType, TAccumulate > > Superclass;

  typedef SmartPointer<Self>   Pointer;
  typedef SmartPointer<const Self>  ConstPointer;

  /** Runtime information support. */
  itkTypeMacro(MeanProjectionImageFilter, ProjectionImageFilter);

  /** Method for creation through the object factory. */
  itkNewMacro(Self);


protected:
  MeanProjectionImageFilter() {}
  virtual ~MeanProjectionImageFilter() {}

private:
  MeanProjectionImageFilter(const Self&); //purposely not implemented
  void operator=(const Self&); //purposely not implemented


}; // end MeanProjectionImageFilter

} //end namespace itk
#endif
