# Supplementary material for: Fast Segmentation of Stained Nuclei in Terabyte-Scale, Time Resolved 3D Microscopy Image Stacks
Source: PLoS One. 2014 Feb 27;9(2):e90036. doi: 10.1371/journal.pone.0090036 (PMC3937404; doi:10.1371/journal.pone.0090036)
Supplement: File S1 — Implementation of the TWANG Segmentation Algorithm. C++ source code of the fast segmentation pipeline presented in this paper. The provided archive contains all sources, installation instructions and an example image. (ZIP) [file pone.0090036.s001.zip › Software_S1/third_party/itk_custom_filters/itkMinimumWithInfoImageFilter.h]

/*=========================================================================
 *
 *  Copyright Insight Software Consortium
 *
 *  Licensed under the Apache License, Version 2.0 (the "License");
 *  you may not use this file except in compliance with the License.
 *  You may obtain a copy of the License at
 *
 *         http://www.apache.org/licenses/LICENSE-2.0.txt
 *
 *  Unless required by applicable law or agreed to in writing, software
 *  distributed under the License is distributed on an "AS IS" BASIS,
 *  WITHOUT WARRANTIES OR CONDITIONS OF ANY KIND, either express or implied.
 *  See the License for the specific language governing permissions and
 *  limitations under the License.
 *
 *=========================================================================*/
#ifndef __itkMinimumWithInfoImageFilter_h
#define __itkMinimumWithInfoImageFilter_h

#include "itkInPlaceImageFilter.h"
#include "itkImageRegionIteratorWithIndex.h"

namespace itk
{
/** \class MinimumWithInfoImageFilter
 * \brief Implements pixel-wise generic operation of three images.
 *
 * This class is parameterized over the types of the three input images
 * and the type of the output image.  It is also parameterized by the
 * operation to be applied, using a Functor style.
 *
 * \sa BinaryFunctorImageFilter UnaryFunctorImageFilter
 *
 * \ingroup IntensityImageFilters MultiThreaded
 * \ingroup ITKImageFilterBase
 */
template< class TInputImage1, class TInputImage2,
          class TInputImage3, class TOutputImage, class TOutputImage2 >
class ITK_EXPORT MinimumWithInfoImageFilter:
  public InPlaceImageFilter< TInputImage1, TOutputImage >
{
public:
  /** Standard class typedefs. */
  typedef MinimumWithInfoImageFilter                        Self;
  typedef InPlaceImageFilter< TInputImage1, TOutputImage > Superclass;
  typedef SmartPointer< Self >                             Pointer;
  typedef SmartPointer< const Self >                       ConstPointer;

  /** Method for creation through the object factory. */
  itkNewMacro(Self);

  /** Run-time type information (and related methods). */
  itkTypeMacro(MinimumWithInfoImageFilter, InPlaceImageFilter);

  /** Some typedefs. */
  typedef TInputImage1                           Input1ImageType;
  typedef typename Input1ImageType::ConstPointer Input1ImagePointer;
  typedef typename Input1ImageType::RegionType   Input1ImageRegionType;
  typedef typename Input1ImageType::PixelType    Input1ImagePixelType;
  typedef TInputImage2                           Input2ImageType;
  typedef typename Input2ImageType::ConstPointer Input2ImagePointer;
  typedef typename Input2ImageType::RegionType   Input2ImageRegionType;
  typedef typename Input2ImageType::PixelType    Input2ImagePixelType;
  typedef TInputImage3                           Input3ImageType;
  typedef typename Input3ImageType::ConstPointer Input3ImagePointer;
  typedef typename Input3ImageType::RegionType   Input3ImageRegionType;
  typedef typename Input3ImageType::PixelType    Input3ImagePixelType;
  typedef TOutputImage                           OutputImageType;
  typedef typename OutputImageType::Pointer      OutputImagePointer;
  typedef typename OutputImageType::RegionType   OutputImageRegionType;
  typedef typename OutputImageType::PixelType    OutputImagePixelType;
  typedef TOutputImage2                          OutputImageType2;
  typedef typename OutputImageType2::Pointer      OutputImagePointer2;
  typedef typename OutputImageType2::RegionType   OutputImageRegionType2;
  typedef typename OutputImageType2::PixelType    OutputImagePixelType2;

  /** Connect one of the operands for pixel-wise addition. */
  void SetInput1(const TInputImage1 *image1);

  /** Connect one of the operands for pixel-wise addition. */
  void SetInput2(const TInputImage2 *image2);

  /** Connect one of the operands for pixel-wise addition. */
  void SetInput3(const TInputImage3 *image3);

  /** Sets the value of image3 if val1 > val2 */
  void SetInfoValue(const Input3ImagePixelType value);

  TOutputImage* GetOutput1();
  TOutputImage2* GetOutput2();
  
  /** Image dimensions */
  itkStaticConstMacro(Input1ImageDimension, unsigned int,
                      TInputImage1::ImageDimension);
  itkStaticConstMacro(Input2ImageDimension, unsigned int,
                      TInputImage2::ImageDimension);
  itkStaticConstMacro(Input3ImageDimension, unsigned int,
                      TInputImage3::ImageDimension);
  itkStaticConstMacro(OutputImageDimension, unsigned int,
                      TOutputImage::ImageDimension);

#ifdef ITK_USE_CONCEPT_CHECKING
  /** Begin concept checking */
  itkConceptMacro( SameDimensionCheck1,
                   ( Concept::SameDimension< Input1ImageDimension, Input2ImageDimension > ) );
  itkConceptMacro( SameDimensionCheck2,
                   ( Concept::SameDimension< Input1ImageDimension, Input3ImageDimension > ) );
  itkConceptMacro( SameDimensionCheck3,
                   ( Concept::SameDimension< Input1ImageDimension, OutputImageDimension > ) );
  /** End concept checking */
#endif
protected:
  MinimumWithInfoImageFilter();
  virtual ~MinimumWithInfoImageFilter() {}

  /** Validate the presence of all three inputs. If one or more inputs
   * are missing, throw an exception. */
  void BeforeThreadedGenerateData();

  /** MinimumWithInfoImageFilter can be implemented as a multithreaded filter.
   * Therefore, this implementation provides a ThreadedGenerateData() routine
   * which is called for each processing thread. The output image data is
   * allocated automatically by the superclass prior to calling
   * ThreadedGenerateData().  ThreadedGenerateData can only write to the
   * portion of the output image specified by the parameter
   * "outputRegionForThread"
   *
   * \sa ImageToImageFilter::ThreadedGenerateData(),
   *     ImageToImageFilter::GenerateData()  */
  void ThreadedGenerateData(const OutputImageRegionType & outputRegionForThread,
                            ThreadIdType threadId);

private:
  MinimumWithInfoImageFilter(const Self &); //purposely not implemented
  void operator=(const Self &);            //purposely not implemented

  Input3ImagePixelType m_InfoValue;
};
} // end namespace itk

#ifndef ITK_MANUAL_INSTANTIATION
#include "itkMinimumWithInfoImageFilter.hxx"
#endif

#endif
