# Supplementary material for: Fast Segmentation of Stained Nuclei in Terabyte-Scale, Time Resolved 3D Microscopy Image Stacks
Source: PLoS One. 2014 Feb 27;9(2):e90036. doi: 10.1371/journal.pone.0090036 (PMC3937404; doi:10.1371/journal.pone.0090036)
Supplement: File S1 — Implementation of the TWANG Segmentation Algorithm. C++ source code of the fast segmentation pipeline presented in this paper. The provided archive contains all sources, installation instructions and an example image. (ZIP) [file pone.0090036.s001.zip › Software_S1/third_party/itk_custom_filters/itkMinimumWithInfoImageFilter.hxx]

/*=========================================================================
 *
 *  Copyright Insight Software Consortium
 *
 *  Licensed under the Apache License, Version 2.0 (the "License");
 *  you may not use this file except in compliance with the License.
 *  You may obtain a copy of the License at
 *
 *         http://www.apache.org/licenses/LICENSE-2.0.txt
 *
 *  Unless required by applicable law or agreed to in writing, software
 *  distributed under the License is distributed on an "AS IS" BASIS,
 *  WITHOUT WARRANTIES OR CONDITIONS OF ANY KIND, either express or implied.
 *  See the License for the specific language governing permissions and
 *  limitations under the License.
 *
 *=========================================================================*/
#ifndef __itkMinimumWithInfoImageFilter_hxx
#define __itkMinimumWithInfoImageFilter_hxx

#include "itkMinimumWithInfoImageFilter.h"
#include "itkImageRegionIterator.h"
#include "itkProgressReporter.h"

namespace itk
{
/**
 * Constructor
 */
template< class TInputImage1, class TInputImage2,
          class TInputImage3, class TOutputImage, class TOutputImage2 >
MinimumWithInfoImageFilter< TInputImage1, TInputImage2, TInputImage3, TOutputImage, TOutputImage2 >
::MinimumWithInfoImageFilter()
{
	this->SetNumberOfRequiredInputs( 3 );
	this->SetNumberOfRequiredOutputs( 2 );

	this->SetNthOutput( 0, this->MakeOutput(0) );
	this->SetNthOutput( 1, static_cast< DataObject * >( TOutputImage2::New().GetPointer() ) );

	this->InPlaceOff();
}

template< class TInputImage1, class TInputImage2,
          class TInputImage3, class TOutputImage, class TOutputImage2 >
TOutputImage* MinimumWithInfoImageFilter< TInputImage1, TInputImage2, TInputImage3, TOutputImage, TOutputImage2 >
::GetOutput1()
{
  return dynamic_cast< TOutputImage * >( this->ProcessObject::GetOutput(0) );
}
 
template< class TInputImage1, class TInputImage2,
          class TInputImage3, class TOutputImage, class TOutputImage2 >
TOutputImage2* MinimumWithInfoImageFilter< TInputImage1, TInputImage2, TInputImage3, TOutputImage, TOutputImage2 >
::GetOutput2()
{
  return dynamic_cast< TOutputImage2 * >( this->ProcessObject::GetOutput(1) );
}

/** 
 * Sets the value of image3 if val1 > val2 
 */
template< class TInputImage1, class TInputImage2,
          class TInputImage3, class TOutputImage, class TOutputImage2 >
void 
MinimumWithInfoImageFilter< TInputImage1, TInputImage2, TInputImage3, TOutputImage, TOutputImage2 >
::SetInfoValue(const Input3ImagePixelType value)
{
	m_InfoValue = value;
}

/**
 * Connect one of the operands for pixel-wise addition
 */
template< class TInputImage1, class TInputImage2,
          class TInputImage3, class TOutputImage, class TOutputImage2 >
void
MinimumWithInfoImageFilter< TInputImage1, TInputImage2, TInputImage3, TOutputImage, TOutputImage2 >
::SetInput1(const TInputImage1 *image1)
{
  // The ProcessObject is not const-correct so the const_cast is required here
  this->SetNthInput( 0, const_cast< TInputImage1 * >( image1 ) );
}

/**
 * Connect one of the operands for pixel-wise addition
 */
template< class TInputImage1, class TInputImage2,
          class TInputImage3, class TOutputImage, class TOutputImage2 >
void
MinimumWithInfoImageFilter< TInputImage1, TInputImage2, TInputImage3, TOutputImage, TOutputImage2 >
::SetInput2(const TInputImage2 *image2)
{
  // The ProcessObject is not const-correct so the const_cast is required here
  this->SetNthInput( 1, const_cast< TInputImage2 * >( image2 ) );
}

/**
 * Connect one of the operands for pixel-wise addition
 */
template< class TInputImage1, class TInputImage2,
          class TInputImage3, class TOutputImage, class TOutputImage2 >
void
MinimumWithInfoImageFilter< TInputImage1, TInputImage2, TInputImage3, TOutputImage, TOutputImage2 >
::SetInput3(const TInputImage3 *image3)
{
  // The ProcessObject is not const-correct so the const_cast is required here
  this->SetNthInput( 2, const_cast< TInputImage3 * >( image3 ) );
}

/**
 * BeforeThreadedGenerateData function. Validate inputs
 */
template< class TInputImage1, class TInputImage2,
          class TInputImage3, class TOutputImage, class TOutputImage2 >
void
MinimumWithInfoImageFilter< TInputImage1, TInputImage2, TInputImage3, TOutputImage, TOutputImage2 >
::BeforeThreadedGenerateData()
{
  Input1ImagePointer inputPtr1 =
    dynamic_cast< const TInputImage1 * >( ( ProcessObject::GetInput(0) ) );
  Input2ImagePointer inputPtr2 =
    dynamic_cast< const TInputImage2 * >( ( ProcessObject::GetInput(1) ) );
  Input3ImagePointer inputPtr3 =
    dynamic_cast< const TInputImage3 * >( ( ProcessObject::GetInput(2) ) );

  if ( inputPtr1.IsNull() || inputPtr2.IsNull() || inputPtr3.IsNull() )
    {
    itkExceptionMacro( << "At least one input is missing."
                       << " Input1 is " << inputPtr1.GetPointer() << ", "
                       << " Input2 is " << inputPtr2.GetPointer() << ", "
                       << " Input3 is " << inputPtr3.GetPointer() );
    }
}

/**
 * ThreadedGenerateData function. Performs the pixel-wise addition
 */
template< class TInputImage1, class TInputImage2,
          class TInputImage3, class TOutputImage, class TOutputImage2 >
void
MinimumWithInfoImageFilter< TInputImage1, TInputImage2, TInputImage3, TOutputImage, TOutputImage2 >
::ThreadedGenerateData(const OutputImageRegionType & outputRegionForThread,
                       ThreadIdType threadId)
{
  // We use dynamic_cast since inputs are stored as DataObjects.  The
  // ImageToImageFilter::GetInput(int) always returns a pointer to a
  // TInputImage1 so it cannot be used for the second or third input.
  Input1ImagePointer inputPtr1 =
    dynamic_cast< const TInputImage1 * >( ( ProcessObject::GetInput(0) ) );
  Input2ImagePointer inputPtr2 =
    dynamic_cast< const TInputImage2 * >( ( ProcessObject::GetInput(1) ) );
  Input3ImagePointer inputPtr3 =
    dynamic_cast< const TInputImage3 * >( ( ProcessObject::GetInput(2) ) );
  OutputImagePointer outputPtr = this->GetOutput1();
  OutputImagePointer2 outputPtr2 = this->GetOutput2();

  ImageRegionConstIterator< TInputImage1 > inputIt1(inputPtr1, outputRegionForThread);
  ImageRegionConstIterator< TInputImage2 > inputIt2(inputPtr2, outputRegionForThread);
  ImageRegionConstIterator< TInputImage3 > inputIt3(inputPtr3, outputRegionForThread);
  ImageRegionIterator< TOutputImage >      outputIt(outputPtr, outputRegionForThread);
  ImageRegionIterator< TOutputImage2 >      outputIt2(outputPtr2, outputRegionForThread);

  ProgressReporter progress( this, threadId, outputRegionForThread.GetNumberOfPixels() );

  inputIt1.GoToBegin();
  inputIt2.GoToBegin();
  inputIt3.GoToBegin();
  outputIt.GoToBegin();
  outputIt2.GoToBegin();

  while ( !inputIt1.IsAtEnd() )
    {
    //outputIt.Set( m_Functor( inputIt1.Get(), inputIt2.Get(), inputIt3.Get() ) );
	if (inputIt1.Get() > inputIt2.Get())
	{
		outputIt.Set( inputIt2.Get() );
		outputIt2.Set( m_InfoValue );
	}
	else
	{
		outputIt.Set( inputIt1.Get() );
		outputIt2.Set( inputIt3.Get() );
	}


    ++inputIt1;
    ++inputIt2;
    ++inputIt3;
    ++outputIt;
	++outputIt2;
    progress.CompletedPixel(); // potential exception thrown here
    }
}
} // end namespace itk

#endif
