# Supplementary material for: Fast Segmentation of Stained Nuclei in Terabyte-Scale, Time Resolved 3D Microscopy Image Stacks
Source: PLoS One. 2014 Feb 27;9(2):e90036. doi: 10.1371/journal.pone.0090036 (PMC3937404; doi:10.1371/journal.pone.0090036)
Supplement: File S2 — Example Data of a Zebrafish Embryo. The archive contains two additional cropped regions of a 3D DSLM image of a developing zebrafish embryo. (ZIP) [file pone.0090036.s002.zip]

Archive with 22 entries (14 files):
- ExampleData_S1/
- ExampleData_S1/examples/
- ExampleData_S1/examples/.DS_Store
- __MACOSX/
- __MACOSX/ExampleData_S1/
- __MACOSX/ExampleData_S1/examples/
- __MACOSX/ExampleData_S1/examples/._.DS_Store
- ExampleData_S1/examples/danio_test1.txt
- __MACOSX/ExampleData_S1/examples/._danio_test1.txt
- ExampleData_S1/examples/danio_test3.txt
- __MACOSX/ExampleData_S1/examples/._danio_test3.txt
- ExampleData_S1/examples/data/
- ExampleData_S1/examples/data/.DS_Store
- __MACOSX/ExampleData_S1/examples/data/
- __MACOSX/ExampleData_S1/examples/data/._.DS_Store
- ExampleData_S1/examples/data/danio_test1.tif
- __MACOSX/ExampleData_S1/examples/data/._danio_test1.tif
- ExampleData_S1/examples/data/danio_test3.tif
- __MACOSX/ExampleData_S1/examples/data/._danio_test3.tif
- ExampleData_S1/examples/data/out/
- __MACOSX/ExampleData_S1/examples/._data
- __MACOSX/ExampleData_S1/._examples
