# Supplementary material for: Fast Segmentation of Stained Nuclei in Terabyte-Scale, Time Resolved 3D Microscopy Image Stacks
Source: PLoS One. 2014 Feb 27;9(2):e90036. doi: 10.1371/journal.pone.0090036 (PMC3937404; doi:10.1371/journal.pone.0090036)
Supplement: File S2 — Example Data of a Zebrafish Embryo. The archive contains two additional cropped regions of a 3D DSLM image of a developing zebrafish embryo. (ZIP) [file pone.0090036.s002.zip › ExampleData_S1/examples/danio_test3.txt]

ProjectRoot/examples/data/out/ ProjectRoot/examples/data/danio_test3.tif danio_test3.tif ProjectRoot/examples/data/twangsegmentation.xml 0
